# Supplementary material for: Comparative Analysis of Serine/Arginine-Rich Proteins across 27 Eukaryotes: Insights into Sub-Family Classification and Extent of Alternative Splicing
Source: PLoS One. 2011 Sep 14;6(9):e24542. doi: 10.1371/journal.pone.0024542 (PMC3173450; doi:10.1371/journal.pone.0024542)
Supplement: Dataset S1 — Fasta alignment file. Plain text file of the RRM alignment used to infer the gene trees in this study. (TXT) [file pone.0024542.s016.txt]

>AeAAEL001356
KVYVGNLGSSASKHEIESAFGKYGPLRNVWV--A---------------RNPPGFAFVE-----FED-KR--
-----DAEDAVRSLDGT--------RC--CGTRIRVE-----------------------------------
------------------------------------------------------------------------
------------------------------------------------------------------------
-----------------------------------------------------------------
>AeAAEL010340
SLKVDNLTYRTTPDDLRRVFERCGEVGDIYI--P----RDRHTR------ESRGFAFVR-----FYD-KR--
-----DAQDALDAMDGR--------ML--DGRELRVQ-----------------------------------
------------------------------------------------------------------------
------------------------------------------------------------------------
-----------------------------------------------------------------
>AgAGAP007325
KVYVGNLGSSASKHEIESAFGKYGPLRNVWV--A---------------RNPPGFAFVE-----FED-KR--
-----DAEDAVRSLDGT--------RC--CGTRIRVE-----------------------------------
------------------------------------------------------------------------
------------------------------------------------------------------------
-----------------------------------------------------------------
>AgAGAP008303
KVYVGELGNNASKQDIEEAFGYYGPLRNVWV--A---------------RNPPGFAFVE-----FED-AR--
-----DAEDAVRGLDGR--------TI--SGRRARVE-----------------------------------
------------------------------------------------------------------------
------------------------------------------------------------------------
-----------------------------------------------------------------
>AgAGAP009742
SLKVDNLTYRTTPDDLRRVFERCGEVGDIYI--P----RDRHTR------ESRGFAFVR-----FYD-KR--
-----DAEDALDAMDGR--------ML--DGRELRVQ-----------------------------------
------------------------------------------------------------------------
------------------------------------------------------------------------
-----------------------------------------------------------------
>At1g23860
RVYVGNLDPRVTERELEDEFKAFGVLRNVWV--A---------------RRPPGYAFLE-----FDD-ER--
-----DALDAISALDRK------------NGWRVELS-----------------------------------
------------------------------------------------------------------------
------------------------------------------------------------------------
-----------------------------------------------------------------
>At1g55310
SLLVRNLRHDCRQEDLRKSFEQFGPVKDIYL--P----RDYYTG------DPRGFGFVQ-----FMD-PA--
-----DAADAKHHMDGY--------LL--LGRELTVV-----------------------------------
------------------------------------------------------------------------
------------------------------------------------------------------------
-----------------------------------------------------------------
>At2g24590
RVYVGNLDPRVTERELEDEFRSFGVIRSVWV--A---------------RRPPGYAFLD-----FED-SR--
-----DARDAIREVDGK--------N----G--WRVE-----------------------------------
------------------------------------------------------------------------
------------------------------------------------------------------------
-----------------------------------------------------------------
>At2g37340
RLYVGRLSSRTRTRDLERLFSRYGRVRDVDMKR--------------------DYAFVE-----FGD-PR--
-----DADDARHYLDGR--------DF--DGSRITVE-----------------------------------
------------------------------------------------------------------------
------------------------------------------------------------------------
-----------------------------------------------------------------
>At3g13570
SLLVRNLRHDCRQEDLRRPFEQFGPVKDIYL--P----RDYYTG------DPRGFGFIQ-----FMD-PA--
-----DAAEAKHQMDGY--------LL--LGRELTVV-----------------------------------
------------------------------------------------------------------------
------------------------------------------------------------------------
-----------------------------------------------------------------
>At3g53500
R----------------------------------------------------DYAFVE-----FSD-PR--
-----DADDARYYLDGR--------DF--DGSRITV------------------------------------
------------------------------------------------------------------------
------------------------------------------------------------------------
-----------------------------------------------------------------
>At3g55460
SLLVRNIPLDCRPEELREPFERFGPVRDVYI--P----RDYYSG------QPRGFAFVE-----FVD-AY--
-----DAGEAQRSMNRR--------SF--AGREITVV-----------------------------------
------------------------------------------------------------------------
------------------------------------------------------------------------
-----------------------------------------------------------------
>At4g31580
RVYVGNLDPRVTERELEDEFRAFGVVRSVWV--A---------------RRPPGYAFLD-----FED-PR--
-----DARDAIRALDGK--------N------GWRVE-----------------------------------
------------------------------------------------------------------------
------------------------------------------------------------------------
-----------------------------------------------------------------
>At5g18810
GLLIRNLPLDARPNDLRDSFERFGPLKDIYL--P----RNYYTG------EPRGFGFVK-----YRY-AE--
-----DAAEAMKRMNHK--------VI--GGREIAIV-----------------------------------
------------------------------------------------------------------------
------------------------------------------------------------------------
-----------------------------------------------------------------
>At5g64200
SLLVLNITFRTTADDLYPLFAKYGKVVDVFI--P----RDRRTG------DSRGFAFVR-----YKY-KD--
-----EAHKAVERLDGR--------VV--DGREITVQ-----------------------------------
------------------------------------------------------------------------
------------------------------------------------------------------------
-----------------------------------------------------------------
>Br115885
KIYVGNLPPGAAKHEIEERFSDFGRLRNVWV--A----R-----------NPPGFAYVE-----FED-HR--
-----DARDAVKSLNGK--------MI--CGVRSRVE-----------------------------------
------------------------------------------------------------------------
------------------------------------------------------------------------
-----------------------------------------------------------------
>Br121636
RVYIGRLPYHAREKDVERFFRGYGRIREINLKN--------------------GFGFVE-----FDD-PR--
-----DADDAVYELNGK--------EL--CGERVIVE-----------------------------------
------------------------------------------------------------------------
------------------------------------------------------------------------
-----------------------------------------------------------------
>Br125053
QLFVGRLSKDCRVRDLEDIFEAYGRLLRCDIKY--------------------AYAFID-----YED-RR--
-----DAEDAIKYENGR--------EI--RGSSIVVE-----------------------------------
------------------------------------------------------------------------
------------------------------------------------------------------------
-----------------------------------------------------------------
>Br126246
KVYVGDLGQSGTKHELERAFSAFGPLRNVWV--A---------------RNPPGFAFVE-----FDD-PR--
-----DARDAVDALDGR--------LV---SSILTVP-----------------------------------
------------------------------------------------------------------------
------------------------------------------------------------------------
-----------------------------------------------------------------
>Br91357
KVYVGDLGTRGNERELRDIFSYYGPLRNVWV--A---------------RNPPGFAFVE-----FED-PR--
-----DAKDAVKHLDRR--------EI--CGAPARVE-----------------------------------
------------------------------------------------------------------------
------------------------------------------------------------------------
-----------------------------------------------------------------
>Br93617
SLKVDNLTYRTTPEDLRRVFEKYGDVGDCYI--P----RDRFTR------ESRGFAFVR-----FYD-KR--
-----DAEDALDALDGT--------IL--DGREVRVQ-----------------------------------
------------------------------------------------------------------------
------------------------------------------------------------------------
-----------------------------------------------------------------
>CeC33H5_12a_1
KVYVGGLPSDATSQELEEIFDRFGRIRKVWV--A---------------RRPPGFAFVE-----YDD-VR--
-----DAEDAVRALDGS--------RI--CGVRARVE-----------------------------------
------------------------------------------------------------------------
------------------------------------------------------------------------
-----------------------------------------------------------------
>CeEEED8_7a
SLKIDNLSYQTTPNDLRRTFERYGDIGDVHI--P----RDKYSR------QSKGFGFVR-----FYE-RR--
-----DAEHALDRTDGK--------LV--DGRELRVT-----------------------------------
------------------------------------------------------------------------
------------------------------------------------------------------------
-----------------------------------------------------------------
>CeT28D9_2a
RLYLGKIPYNARERDVERFLKGYGKINNISMKY--------------------GFAFVD-----FED-SR--
-----DAEDACHDLDGK--------TM--EGSSMRLV-----------------------------------
------------------------------------------------------------------------
------------------------------------------------------------------------
-----------------------------------------------------------------
>Ci11663
KVYVGNLGSQGSKNELERVFGYYGALKNVWV--A---------------RNPPGFAFVE-----FED-NR--
-----DAEDAVRALDGR--------TV--CGVRARVE-----------------------------------
------------------------------------------------------------------------
------------------------------------------------------------------------
-----------------------------------------------------------------
>Ci3530
KVYVGNLGTHASREDLEEEFSYYGRLDSVWV--A---------------RNPPGFAYVL-----FED-AR--
-----DAKDAVRGLDGK--------II--CDRKVRVD-----------------------------------
------------------------------------------------------------------------
------------------------------------------------------------------------
-----------------------------------------------------------------
>Ci4198
SLKVDNLTYRTSPETLKRSFEKYGDVGDVYI--P----RDRYSR------ESRGFAFVR-----FYD-KR--
-----DAEDAMDCMDGK--------TM--DGRVLRVA-----------------------------------
------------------------------------------------------------------------
------------------------------------------------------------------------
-----------------------------------------------------------------
>CmL202C
GLMVRNIPFGTRQEDLLELFRPYGDVIDIFI--P----WDRQLR------RIRGFAFVR-----LQT-LE--
-----QAEAAIAALDGS--------TM--RERIIAVK-----------------------------------
------------------------------------------------------------------------
------------------------------------------------------------------------
-----------------------------------------------------------------
>Cr188086
SLVVRNLPLDIRMEDLRAKFEKYGELKDVYI--P----RDYYTQ------RPRGFGFIE-----FKE-TR--
-----DAEDAMYNLDRS--------VV--NGREISVT-----------------------------------
------------------------------------------------------------------------
------------------------------------------------------------------------
-----------------------------------------------------------------
>Cr195844
RVYVGNLPSGIREEDLETEFVRFGRLRNIWV--A---------------RKPPGFAFIE-----MDD-LR--
-----DAEDAVRALDGM------------KGWRVEIS-----------------------------------
------------------------------------------------------------------------
------------------------------------------------------------------------
-----------------------------------------------------------------
>Cr195845
RIYIGNLPADIAERDVRDEFERFGRVRTIWV--A---------------RKPPGFAFME-----MED-DR--
-----DAADAVRKLDGF------------QGW--RVE-----------------------------------
------------------------------------------------------------------------
------------------------------------------------------------------------
-----------------------------------------------------------------
>CrRSp18
AVVVDNISSNTPVRDIEREFAFFGRIRDCV------------------KDGKHRLALIE-----FEK-SQ--
-----DATAAWRKMDGF--------RM--DGRQWRVE-----------------------------------
------------------------------------------------------------------------
------------------------------------------------------------------------
-----------------------------------------------------------------
>Cv43995
SLLVRNLSRSVTLDDLRYVAEKYGRLRDVYI--P----KDYYSG------EPRGIGFLE-----FTD-PR--
-----DAEDAIYGLDRK--------VI--QGKEVSVV-----------------------------------
------------------------------------------------------------------------
------------------------------------------------------------------------
-----------------------------------------------------------------
>Cv44943
RIYVGNLPSSTAERDLEEEFIRFGTLRSVWV--A---------------RKPPGFAFVE-----YED-PR--
-----DADDAVRKLDGF------------KGW--RVE-----------------------------------
------------------------------------------------------------------------
------------------------------------------------------------------------
-----------------------------------------------------------------
>DdB0233308
RVYVGRISNKTTRESLEDSFLKFGKVLSCDVKN--------------------GYAFVE-----FDN-EK--
-----SARDAIEEMHDS--------IV--DGEKILVE-----------------------------------
------------------------------------------------------------------------
------------------------------------------------------------------------
-----------------------------------------------------------------
>DmFBpp0073621
KVYVGNLGSSASKYEIENAFSKYGPLRNVWV--A---------------RNPPGFAFVE-----FED-RR--
-----DAEDATRGLDGT--------RC--CGTRIRVE-----------------------------------
------------------------------------------------------------------------
------------------------------------------------------------------------
-----------------------------------------------------------------
>DmFBpp0078996
KVYVGDLGNNARKNDLEYVFGAYGSLRSVWI--A---------------RNPPGFAFVE-----FES-AR--
-----DAADAVRGLDGR--------TV--CGRRARVE-----------------------------------
------------------------------------------------------------------------
------------------------------------------------------------------------
-----------------------------------------------------------------
>DmFBpp0081752
KVYVGNLGSSASKHEIEGAFAKYGPLRNVWV--A---------------RNPPGFAFVE-----FED-RR--
-----DAEDATRALDGT--------RC--CGTRIRVE-----------------------------------
------------------------------------------------------------------------
------------------------------------------------------------------------
-----------------------------------------------------------------
>DmFBpp0088838
SLKVDNLTYRTTPEDLRRVFERCGEVGDIYI--P----RDRYTR------ESRGFAFVR-----FYD-KR--
-----DAEDALEAMDGR--------ML--DGRELRVQ-----------------------------------
------------------------------------------------------------------------
------------------------------------------------------------------------
-----------------------------------------------------------------
>Dr10906
SLKVDNLTYRTSPETLRRVFEKYGRVGDVYI--P----RDRYTK------ESRGFAFVR-----FHD-KR--
-----DAEDAMDAMDGA--------IL--DGRELRVQ-----------------------------------
------------------------------------------------------------------------
------------------------------------------------------------------------
-----------------------------------------------------------------
>Dr22415
SLFIRNISDDSRPEDLRREFGRYGPIVDVYI--P----VDFYSR------RPRGFAYVQ-----YPD-VR--
-----DAEDALHNLDRK--------WI--CGRQIEIQ-----------------------------------
------------------------------------------------------------------------
------------------------------------------------------------------------
-----------------------------------------------------------------
>Dr35325
KVYVGDLGNGAAKGELERAFSYYGPLRSVWV--A---------------RNPPGFAFVE-----YED-AR--
-----DAEDAVKGMDGK--------VL--CGARVRVE-----------------------------------
------------------------------------------------------------------------
------------------------------------------------------------------------
-----------------------------------------------------------------
>Dr4342
VIQVTNVSPSSTAEQMRTLFGFIGSIDELRL---FPP-DDSPLPVTSR-----------VCFVKFHE-PESV
GVSQH------------LTNTVFVD------RALIVV-----------------------------------
------------------------------------------------------------------------
------------------------------------------------------------------------
-----------------------------------------------------------------
>Dr57484
SLKVDNLTYRTSPETLRRVFEKYGRVGDVYI--P----RDRYTK------ESRGFAFVR-----FHD-KR--
-----DAEDAMDAMDGA--------LL--DGRELRVQ-----------------------------------
------------------------------------------------------------------------
------------------------------------------------------------------------
-----------------------------------------------------------------
>Dr59360
KVYVGNLGNNGNKSELERAFGYYGPLRSVWV--A---------------RNPPGFAFVE-----FED-PR--
-----DATDAVRELDGR--------TL--CGCRVRVE-----------------------------------
------------------------------------------------------------------------
------------------------------------------------------------------------
-----------------------------------------------------------------
>Dr69448
SLFVRNISDESRPEDLRREFGRYGPIVDVYI--P----LDFYSR------RPRGFAYIQST---FED-VR--
-----DAEDALHNLDRK--------WV--CGRQIEIQ-----------------------------------
------------------------------------------------------------------------
------------------------------------------------------------------------
-----------------------------------------------------------------
>Gg13825
KVYVGNLGTGAGKGELERAFSYYGPLRTVWI--A---------------RNPPGFAFVE-----FED-PR--
-----DAKPLLKSSKSR--------VI--CGSRVRVE-----------------------------------
------------------------------------------------------------------------
------------------------------------------------------------------------
-----------------------------------------------------------------
>Gg4133
SLFVRNVADDTRSEDLRREFGRYGPIVDVYV--P----LDFYTR------RPRGFAYSQ-----IVD-VR--
-----DAEDALHNLDRK--------WI--CGRQIEIQ-----------------------------------
------------------------------------------------------------------------
------------------------------------------------------------------------
-----------------------------------------------------------------
>Gg533
KVYVGNLGNNGNKTELERAFGYYGPLRSVWV--A---------------RNPPGFAFVE-----FED-PR--
-----DAADAVRELDGR--------TL--CGCRVRVE-----------------------------------
------------------------------------------------------------------------
------------------------------------------------------------------------
-----------------------------------------------------------------
>Gg71896851
VIQVTNVSPSASSEQMRTLFGFLGKIEELRL---FPP-DDSPLPVSSR-----------VCFVKFHD-PD--
-----SAVVAQH-----LTNT----VF--VDRALIVV-----------------------------------
------------------------------------------------------------------------
------------------------------------------------------------------------
-----------------------------------------------------------------
>Gm02g38540
SLLVRNLRHDCRPEDLRRPFGQFGPLKDIYL--P----KDYYTG------EPRGFGFVQ-----FVD-PA--
-----DAADAKYHMDGQ--------VL--LGRELTVV-----------------------------------
------------------------------------------------------------------------
------------------------------------------------------------------------
-----------------------------------------------------------------
>Gm02g41510
SLLVRNIPLDCRPEELRVPFERFGPVRDVYI--P----KDYYSG------EPRGFAFVQ-----FVD-PY--
-----DASEAQYHMNRQ--------IF--AGREISVV-----------------------------------
------------------------------------------------------------------------
------------------------------------------------------------------------
-----------------------------------------------------------------
>Gm03g33270
RLYVGRLSSRTRSRDLERVFSRYGRVRGVDMKN--------------------DFAFVE-----FSD-PR--
-----DADDARYNLDGR--------DV--EGSRIIVE-----------------------------------
------------------------------------------------------------------------
------------------------------------------------------------------------
-----------------------------------------------------------------
>Gm07g38270
GLLVRNLPLDARPEDLRIPFERYGPVKDVYL--P----KNYYTG------EPRGFGFVK-----YRY-GE--
-----DAAEAKQHLNHT--------II--GGREIRIV-----------------------------------
------------------------------------------------------------------------
------------------------------------------------------------------------
-----------------------------------------------------------------
>Gm08g07730
SLLVLNITFRTTADDLFPLFDKYGKVVDIFI--P----KDRRTG------ESRGFAFVR-----YKY-AD--
-----EAQKAVERLDGR--------MV--DGREITVQ-----------------------------------
------------------------------------------------------------------------
------------------------------------------------------------------------
-----------------------------------------------------------------
>Gm08g07940
RLDVGHLSSMTRSRDLERVFSRYGRVQGVDMKN--------------------FFAFVD-----FGD-PR--
-----DADDARYNLDGR--------EV--EGRHVTVE-----------------------------------
------------------------------------------------------------------------
------------------------------------------------------------------------
-----------------------------------------------------------------
>Gm08g39830
RVYVGNLDPRVSERDLEDEFRIYGVLRSVWV--A---------------RRPPGYAFIE-----FDD-RR--
-----DALDAIQALDGK------------NGWRVELS-----------------------------------
------------------------------------------------------------------------
------------------------------------------------------------------------
-----------------------------------------------------------------
>Gm09g15820
SLLVRNLNRDCRPEDLHGPFGQFGPLKDVYL--P----RDYYTG------EPRGFGFVQ-----YVD-PA--
-----DAADAKYHMDGR--------IL--LGREITVV-----------------------------------
------------------------------------------------------------------------
------------------------------------------------------------------------
-----------------------------------------------------------------
>Gm14g07440
SLLVRNIPLDCRPEELRVPFERFGPVRDVYI--P----KDYYSG------EPRGFAFVQ-----FVD-PY--
-----DASEAQYHMNRQ--------IF--AGREISVV-----------------------------------
------------------------------------------------------------------------
------------------------------------------------------------------------
-----------------------------------------------------------------
>Gm14g17930
RVYVGNLDSRVTERDLEDEFRVFGVIRSVWV--A---------------RRPPGYAFID-----FDD-RR--
-----DAQDAIRELDGK------------NGWRVELS-----------------------------------
------------------------------------------------------------------------
------------------------------------------------------------------------
-----------------------------------------------------------------
>Gm14g36670
SLLVRNLRHDCRPEDLRRPFGQFGPLKDIYL--P----KDYYTG------EPRGFGFVQ-----YVD-PA--
-----DAADAKYHMDGQ--------VL--LGRELTVV-----------------------------------
------------------------------------------------------------------------
------------------------------------------------------------------------
-----------------------------------------------------------------
>Gm17g02470
GLLVRNLPLDARPEDLRIPFERYGPVKDVYL--P----KNYYTG------EPRGFGFVK-----YRY-GE--
-----DAAEAKQHLNHT--------II--GGREIRIV-----------------------------------
------------------------------------------------------------------------
------------------------------------------------------------------------
-----------------------------------------------------------------
>Gm17g29080
RVYVGNLDSRVTERDLEDEFRVFGVIRSVWV--A---------------RRPPGYAFID-----FDD-RR--
-----DAQDAIRELDGK------------NGWRVELS-----------------------------------
------------------------------------------------------------------------
------------------------------------------------------------------------
-----------------------------------------------------------------
>Gm18g18860
RVYVGNLDPRVSERDLEDEFRIYGVLMSVWV--A---------------RRPPGYAFIE-----FDD-RR--
-----DALDAIQALDGK------------NGWRVELS-----------------------------------
------------------------------------------------------------------------
------------------------------------------------------------------------
-----------------------------------------------------------------
>Gm19g35980
RLYVGHLSSRTRSRDLERAFSRYGRVRGVDMKN--------------------DFAFVD-----FSD-PR--
-----DADDARYNLDGR--------DV--DGSRIIVE-----------------------------------
------------------------------------------------------------------------
------------------------------------------------------------------------
-----------------------------------------------------------------
>Gm19g35990
RLYVGRLSSRTRSRDLERVFSRYGRIRGVDMKN--------------------DFAFVE-----FSD-PR--
-----DADDARYSLDGR--------DV--EGSRIIVE-----------------------------------
------------------------------------------------------------------------
------------------------------------------------------------------------
-----------------------------------------------------------------
>Hs9g8
KVYVGNLGTGAGKGELERAFSYYGPLRTVWI--A---------------RNPPGFAFVE-----FED-PR--
-----DAEDAVRGLDGK--------VI--CGSRVRVE-----------------------------------
------------------------------------------------------------------------
------------------------------------------------------------------------
-----------------------------------------------------------------
>HsSC35
SLKVDNLTYRTSPDTLRRVFEKYGRVGDVYI--P----RDRYTK------ESRGFAFVR-----FHD-KR--
-----DAEDAMDAMDGA--------VL--DGRELRVQ-----------------------------------
------------------------------------------------------------------------
------------------------------------------------------------------------
-----------------------------------------------------------------
>HsSRP38
SLFVRNVADDTRSEDLRREFGRYGPIVDVYV--P----LDFYTR------RPRGFAYVQ-----FED-VR--
-----DAEDALHNLDRK--------WI--CGRQIEIQ-----------------------------------
------------------------------------------------------------------------
------------------------------------------------------------------------
-----------------------------------------------------------------
>HsSRp20
KVYVGNLGNNGNKTELERAFGYYGPLRSVWV--A---------------RNPPGFAFVE-----FED-PR--
-----DAADAVRELDGR--------TL--CGCRVRVE-----------------------------------
------------------------------------------------------------------------
------------------------------------------------------------------------
-----------------------------------------------------------------
>HsSRp46
TLKVDNLTYRTSPDSLRRVFEKYGRVGDVYI--P----REPHTK------APRGFAFVR-----FHD-RR--
-----DAQDAEAAMDGA--------EL--DGRELRVQ-----------------------------------
------------------------------------------------------------------------
------------------------------------------------------------------------
-----------------------------------------------------------------
>HsSRp54
VIQVTNVSPSASSEQMRTLFGFLGKIDELRL---FPP-DDSPLPVSSR-----------VCFVKFHD-PD--
-----SAVVAQH-----LTNT----VF--VDRALIVV-----------------------------------
------------------------------------------------------------------------
------------------------------------------------------------------------
-----------------------------------------------------------------
>Hs_SRrp35
SLFIRNVADATRPEDLRREFGRYGPIVDVYI--P----LDFYTR------RPRGFAYLV-I---FED-VR--
-----DAEDALYNLNRK--------WV--CGRQIEIQ-----------------------------------
------------------------------------------------------------------------
------------------------------------------------------------------------
-----------------------------------------------------------------
>Mm24097
KVYVGNLGTGAGKGELERAFSYYGPLRTVWI--A---------------RNPPGFAFVE-----FED-PR--
-----DAEDAVRGLDGK--------VI--CGSRVRVE-----------------------------------
------------------------------------------------------------------------
------------------------------------------------------------------------
-----------------------------------------------------------------
>Mm28676
SLFVRNVADDTRSEDLRREFGRYGPIVDVYV--P----LDFYTR------RPRGFAYVQ-----FED-VR--
-----DAEDALHNLDRK--------WI--CGRQIEIQ-----------------------------------
------------------------------------------------------------------------
------------------------------------------------------------------------
-----------------------------------------------------------------
>Mm34120
SLKVDNLTYRTSPDTLRRVFEKYGRVGDVYI--P----RDRYTK------ESRGFAFVR-----FHD-KR--
-----DAEDAMDAMDGA--------VL--DGRELRVQ-----------------------------------
------------------------------------------------------------------------
------------------------------------------------------------------------
-----------------------------------------------------------------
>Mm54679
SLFVRNVADATRPEDLRREFGRYGPIVDVYI--P----LDFYSR------RPRGFAYVQ-----FED-VR--
-----DAEDALYNLNRK--------WV--CGRQIEIQ-----------------------------------
------------------------------------------------------------------------
------------------------------------------------------------------------
-----------------------------------------------------------------
>Mm55436
VIQVTNVSPSASSEQMRTLFGFLGKIDELRL---FPP-DDSPLPVSSR-----------VCFVKFHD-PD--
-----SAVVAQH-----LTNT----VF--VDRALIVV-----------------------------------
------------------------------------------------------------------------
------------------------------------------------------------------------
-----------------------------------------------------------------
>Mm71172
KVYVGNLGNNGNKTELERAFGYYGPLRSVWV--A---------------RNPPGFAFVE-----FED-PR--
-----DAADAVRELDGR--------TL--CGCRVRVE-----------------------------------
------------------------------------------------------------------------
------------------------------------------------------------------------
-----------------------------------------------------------------
>Os01g06290
RLYVGRLSSRTRTRDLEDLFGRYGRVRYVDMKH--------------------EFAFVE-----FSD-AR--
-----DADEARYNLDGR--------DF--DGSRMIVE-----------------------------------
------------------------------------------------------------------------
------------------------------------------------------------------------
-----------------------------------------------------------------
>Os02g15310
SLLVRNIPLSCRAEDLRVPFERFGPVRDVYL--P----KDYYTG------EPRGFAFVE-----FVD-PY--
-----DASEAQYHMNRQ--------VV--FGREITVV-----------------------------------
------------------------------------------------------------------------
------------------------------------------------------------------------
-----------------------------------------------------------------
>Os02g39720
RVYVGNLDPRVTAREIEDEFRVFGVLRSVWV--A---------------RKPPGFAFID-----FDD-RR--
-----DAEDAIRDLDGK------------NGWRVELS-----------------------------------
------------------------------------------------------------------------
------------------------------------------------------------------------
-----------------------------------------------------------------
>Os02g54770
RLYVGNLDPRVTSGELEDEFRVFGVLRSVWV--A---------------RKPPGFAFID-----FDD-KR--
-----DAEDALRDLDGK------------NGWRVELS-----------------------------------
------------------------------------------------------------------------
------------------------------------------------------------------------
-----------------------------------------------------------------
>Os03g17710
RLYVGRLSSRTRSRDLEYLFGRYGRIREVELKR--------------------DYAFIE-----FSD-PR--
-----DADEARYNLDGR--------DV--DGSRILVE-----------------------------------
------------------------------------------------------------------------
------------------------------------------------------------------------
-----------------------------------------------------------------
>Os03g24890
GLLVRNISLTARPEDIRIPFEQFGPVKDVYLPR------NFHTR------ELRGFGFVK-----FRY-PE--
-----DAAVAKQELNHQ--------VI--GGREISIV-----------------------------------
------------------------------------------------------------------------
------------------------------------------------------------------------
-----------------------------------------------------------------
>Os03g25770
SLLVRNLRRDCRPDDLRRPFGKFGRVKDIYL--P----RDYYTG------EPRGFGFIQ-----YYD-PE--
-----DAADAKYHMDGQ--------IL--LGREVTVV-----------------------------------
------------------------------------------------------------------------
------------------------------------------------------------------------
-----------------------------------------------------------------
>Os03g27030
SLLVLNVSFRTTADDLLALFDRCGEVLDIRI--P----RDRRTG------DSRGFAFVR-----YKY-ED--
-----EAQKAVDKLDGR--------TV--DGRDIMVQ-----------------------------------
------------------------------------------------------------------------
------------------------------------------------------------------------
-----------------------------------------------------------------
>Os05g02880
RLYVGRLSSRTRSRDLEYHFSRYGRIREVELKR--------------------DYAFIE-----FSD-PR--
-----DAEEARYNLDGR--------DV--DGSRILVE-----------------------------------
------------------------------------------------------------------------
------------------------------------------------------------------------
-----------------------------------------------------------------
>Os05g07000
RLYVGHISLRTRAEDLENLFSRYGRVRFVDLKN--------------------EYGFVE-----FSD-PR--
-----DANDARLDLDGR--------KY--DGSDIIVQ-----------------------------------
------------------------------------------------------------------------
------------------------------------------------------------------------
-----------------------------------------------------------------
>Os06g08840
RVYVGNLDPRVTARELEDEFRVFGVLRSVWV--A---------------RKPPGFAFID-----FDD-RR--
-----DAQDAIRDIDGK------------NGWRVELS-----------------------------------
------------------------------------------------------------------------
------------------------------------------------------------------------
-----------------------------------------------------------------
>Os07g43050
SLLVLNITFRTTADDLSPLFEKYGEVVDIYI--P----RDRRTG------DSRGFAFVR-----YKY-ED--
-----EAQKAVDRLDGR--------VV--DGREIMVQ-----------------------------------
------------------------------------------------------------------------
------------------------------------------------------------------------
-----------------------------------------------------------------
>Os07g43950
SLLVRNLRRDCRPEDLRRPFGQFGRLKDIYI--P----RDYYSG------EPRGFGFVQ-----YYD-PD--
-----DAADAKYYMDGQ--------VI--LGREVAVV-----------------------------------
------------------------------------------------------------------------
------------------------------------------------------------------------
-----------------------------------------------------------------
>Os08g37960
SLLVLNISFRTTADDLFPLFDRYGKVVDVFI--P----RDRRTG------DSRGFAFVR-----YKY-AE--
-----EAQKAIDRLDGR--------NV--DGRNIMVQ-----------------------------------
------------------------------------------------------------------------
------------------------------------------------------------------------
-----------------------------------------------------------------
>Os11g47830
SLFVSNLPRSCRPEDVQVPFQKFGPVRDVYL--P----KDYNTG------EPRGFAFVE-----FAH-SS--
-----DASKARYHMNRK--------ML--SGREISVA-----------------------------------
------------------------------------------------------------------------
------------------------------------------------------------------------
-----------------------------------------------------------------
>Os12g38430
SLLVRNIPLSCRGEDLRVPFERFGPVRDVYL--P----KDYYSG------EPRGFAFVE-----FVD-PY--
-----DASEAQYHMNRQ--------VF--FGREITVV-----------------------------------
------------------------------------------------------------------------
------------------------------------------------------------------------
-----------------------------------------------------------------
>PfE0160c
SLLIRKLKFDTSPSIVREKFKRFGAIKDVYLP------IDYYT------KEPRGFGFVE-----FYD-AK--
-----DAEQALKEMNGS--------EI--DGSRIEVF-----------------------------------
------------------------------------------------------------------------
------------------------------------------------------------------------
-----------------------------------------------------------------
>Pp141868
SLLVRNIPRDCSAEDLRIPFERYGVVKDVYL--P----RDYYTG------QPRGFGFVQ-----FLE-PR--
-----DAAEAQYCLDHQ--------LI--QGREITVV-----------------------------------
------------------------------------------------------------------------
------------------------------------------------------------------------
-----------------------------------------------------------------
>Pp143810
RVYVGNLDPRATERELEDEFRVYGVLRSVWV--G---------------RKPPGFAFIE-----FED-RR--
-----DADDAIRALNGK------------NGWRVELS-----------------------------------
------------------------------------------------------------------------
------------------------------------------------------------------------
-----------------------------------------------------------------
>Pp168193
-LLVRNIPRDFTADDLRIPFERYGAIKDVYL--P----RDYYTG-----RQPRGFGFVQ-----FLD-PQ--
-----DAAEAQYYLDHE--------FI--AGREITI------------------------------------
------------------------------------------------------------------------
------------------------------------------------------------------------
-----------------------------------------------------------------
>Pp172957
SLLVLNITFRTSADDLYPLFDRYGKVVDIFI--P----RDRRTG------ESRGFAFVR-----YKY-AD--
-----EAQKAIERLDGR--------EV--DGRHIVVQ-----------------------------------
------------------------------------------------------------------------
------------------------------------------------------------------------
-----------------------------------------------------------------
>Pp22960
SLLVLNITFRTSADDLYPLFDRYGKVVDIFI--P----RDRRTG------ESRGFAFVR-----YKY-AD--
-----EAQKAIERLDGR--------TV--DGRNIVVQ-----------------------------------
------------------------------------------------------------------------
------------------------------------------------------------------------
-----------------------------------------------------------------
>PpRSZ37
-LYVGRLSTRTRSRDLEDLFAKYGRVRDVDVKH--------------------DFAFVE-----FAD-AR--
-----DADDARHYVNGK--------DF--DGNRL--------------------------------------
------------------------------------------------------------------------
------------------------------------------------------------------------
-----------------------------------------------------------------
>PpRSZ38
RLYVGRLSTRTRGRDLEDLFAKYGRVRDVDVKH--------------------DFAFVE-----FAD-AR--
-----DADDARHYVNGK--------DF--DGNRLIVE-----------------------------------
------------------------------------------------------------------------
------------------------------------------------------------------------
-----------------------------------------------------------------
>Ps136528
SLLVRNISRRLRPEDIRKEFERYGEVRDVYI--P----KDYYTK------EPKGFAFVE-----FRS-ER--
-----EADDARRNLDGV--------RI--DGRDIRVV-----------------------------------
------------------------------------------------------------------------
------------------------------------------------------------------------
-----------------------------------------------------------------
>Ps138511
SLLVRNLSPETTQDELRRAFSRRGDILDVYI--P----KEYNSN------RPRGFAFIE-----FAD-SR--
-----VGRDIKFEMDRT--------QL--GDREIAVL-----------------------------------
------------------------------------------------------------------------
------------------------------------------------------------------------
-----------------------------------------------------------------
>Pt0001s04350
SLLVRNLRHDCRPEDLRRPFEQFGALKDIYL--P----RDYYTG----FKEPRGFGFVQ-----FAD-PH--
-----DAAEAKHHMDGR--------VL--LGRELTVV-----------------------------------
------------------------------------------------------------------------
------------------------------------------------------------------------
-----------------------------------------------------------------
>Pt0003s21240
SLLVRNLRHDCRPEDLRRPFEQFGALKDIYL--P----RDYYTG------EPRGFGFVQ-----YAD-PH--
-----DAAEAKHHMDGR--------VF--LGRELTVV-----------------------------------
------------------------------------------------------------------------
------------------------------------------------------------------------
-----------------------------------------------------------------
>Pt0006s23170
RLYVGHLAARTRSRDLEHLFSKYGRVRDVDMKR--------------------DYAFVE-----FSD-PR--
-----DADDARHYLDGK--------EF--DGSRIIVE-----------------------------------
------------------------------------------------------------------------
------------------------------------------------------------------------
-----------------------------------------------------------------
>Pt0006s28720
RVYVGNLDPRVSERDLEDEFRRFGVIRSVWV--A---------------RRPPGYAFID-----FDD-KR--
-----DAQDAIHELDGK------------NGWRVELS-----------------------------------
------------------------------------------------------------------------
------------------------------------------------------------------------
-----------------------------------------------------------------
>Pt0008s05670
SLLVRNIPRDCRPEELRGMFERFGVVRDVYI--P----KDYHTG------EPRGFGFVQ-----FVE-PS--
-----DAMEAQHHMNGQ--------VF--AGRQMFVV-----------------------------------
------------------------------------------------------------------------
------------------------------------------------------------------------
-----------------------------------------------------------------
>Pt0010s21070
SLLVRNIPLDCRPDELRGPFERFGVVRDVYI--P----KDYYTG------EPRGFAFVQ-----FVD-PY--
-----EAMEAQHRMNGQ--------IF--AGRQISVV-----------------------------------
------------------------------------------------------------------------
------------------------------------------------------------------------
-----------------------------------------------------------------
>Pt0016s08250
RLYVGHLAARTRSRDLEHLFSKYGRVRDVDM--K----RD--------------YAFVE-----FSD-PR--
-----DADDARHYLDGK--------DF--DGSRIIVE-----------------------------------
------------------------------------------------------------------------
------------------------------------------------------------------------
-----------------------------------------------------------------
>Pt0018s03390
RVYVGNLDPRVSERELEDEFRRFGVIRSVWV--A---------------RRPPGYAFID-----FDD-KR--
-----DAQDAIHELDAG--------K---NGWRVELS-----------------------------------
------------------------------------------------------------------------
------------------------------------------------------------------------
-----------------------------------------------------------------
>Sb01g033710
SLLVLNVSFRTTADDLFPLFDRYGEVVDIHI--P----RDRRTG------ESRGFAFVR-----YNY-ED--
-----EAQDAIDGLDGM--------RF--GGRALMVQ-----------------------------------
------------------------------------------------------------------------
------------------------------------------------------------------------
-----------------------------------------------------------------
>Sb01g034200
SLLVRNLRRDCRPDDLRRPFGKFGRVKDIYL--P----KDYYTR------EPKGFGFIQ-----YFD-PE--
-----DASDAKYHMDGQ--------ML--LGREITVV-----------------------------------
------------------------------------------------------------------------
------------------------------------------------------------------------
-----------------------------------------------------------------
>Sb01g034590
GLLIRNISLTARPEDIRVPFEQFGPIKDVYL--P----RNFHTR------ELRGFGFVK-----FRY-PE--
-----DAAVAKQEMNHQ--------VI--GGREISIV-----------------------------------
------------------------------------------------------------------------
------------------------------------------------------------------------
-----------------------------------------------------------------
>Sb02g039740
SLLVLNITFRTTADDLFPLFDKYGEIVDIYI--P----RDRRTG------DSRGFAFVR-----YKY-ED--
-----EAQKAVDRLDGR--------LV--DGREIMVQ-----------------------------------
------------------------------------------------------------------------
------------------------------------------------------------------------
-----------------------------------------------------------------
>Sb02g040350
SLLVRNLRRDCRPEDLRRPFGQFGRLKDIYL--P----RDYYTG------EPRGFGFVQ-----YYD-PD--
-----DAADAKYYMDGQ--------VV--LGRQITVV-----------------------------------
------------------------------------------------------------------------
------------------------------------------------------------------------
-----------------------------------------------------------------
>Sb03g005500
RLYVGRVSSRTRTRDLEDLFGRYGRVRYVDMKH--------------------EFAFVE-----FSD-PR--
-----DADDARYHLDDR--------EF--DGSRLIVE-----------------------------------
------------------------------------------------------------------------
------------------------------------------------------------------------
-----------------------------------------------------------------
>Sb04g025670
RVYVGNLDPRVTAREIEDEFRTFGVLRSVWV--A---------------RKPPGFAFID-----FDD-RR--
-----DAQDAIRELDGK------------NGWKVELS-----------------------------------
------------------------------------------------------------------------
------------------------------------------------------------------------
-----------------------------------------------------------------
>Sb04g035540
RVYVGNLDARVTSGELEDEFRVFGVLRSVWV--A---------------RKPPGFAFID-----FDD-RR--
-----DAEDAIRDLDGK------------NGWRVELS-----------------------------------
------------------------------------------------------------------------
------------------------------------------------------------------------
-----------------------------------------------------------------
>Sb05g027700
SLLVRNIPLRCRPEELRVPFERFGPVRDVYL--P----RDYHTG------EPRGFGFVE-----FVD-AY--
-----DASEAQYHMNRQ--------MF--AGREITVV-----------------------------------
------------------------------------------------------------------------
------------------------------------------------------------------------
-----------------------------------------------------------------
>Sb07g029000
SLLVLNISFRTTADDLYPLFERYGKVVDVFI--P----RDRRTG------DSRGFAFVR-----YKY-AD--
-----EAQKAIDRLDGR--------NV--DGRNIMVQ-----------------------------------
------------------------------------------------------------------------
------------------------------------------------------------------------
-----------------------------------------------------------------
>Sb09g001910
RLYVGRLAPRTRSRDLEYLFGRYGRIREVELKR--------------------DYAFIE-----FSD-HR--
-----DADEARYQLDGR--------DV--DGSRIVVE-----------------------------------
------------------------------------------------------------------------
------------------------------------------------------------------------
-----------------------------------------------------------------
>Sb09g001920
RLYVGRLAPRTRSRDLEYLFSKYGRIREVELKR--------------------DYAFIE-----FSD-PH--
-----DADDAQYNLDGR--------EV--DGSRIIVE-----------------------------------
------------------------------------------------------------------------
------------------------------------------------------------------------
-----------------------------------------------------------------
>Sb10g005960
RLYVGNLDPRVTARELEDEFRTFGVLRSVWV--A---------------RKPPGFAFID-----FDD-KR--
-----DAEDAIRDLDGK------------NGWRVELS-----------------------------------
------------------------------------------------------------------------
------------------------------------------------------------------------
-----------------------------------------------------------------
>Sm68846
RVYVGNLDPRSTERELEDEFRSFGVLRSVWV--A---------------RKPPGFAFIE-----FDD-YR--
-----DAQDAIQNMNGK------------NGWRVELS-----------------------------------
------------------------------------------------------------------------
------------------------------------------------------------------------
-----------------------------------------------------------------
>SpBC11C11.08
TLYVTGFRDGMRARELAYEFEPFGPLIRCDIPIP----R---TR------TSRPFAFVE-----YED-SR--
-----DAEDAYYEVHGR--------RLERGGGVLRVE-----------------------------------
------------------------------------------------------------------------
------------------------------------------------------------------------
-----------------------------------------------------------------
>Vv15240001
SLLVLNITFRTTADDLFPLFDKYGKVVDVFI--P----RDRRTG------DSRGFAFVR-----YKY-AD--
-----EAQKAVEKLDGR--------NV--DGREIMVQ-----------------------------------
------------------------------------------------------------------------
------------------------------------------------------------------------
-----------------------------------------------------------------
>Vv23097001
RLYVGRLSSRTRTRDLESLFSRYGRVRDVDMKH--------------------DFAFVE-----FSD-PR--
-----DADDARYNLNGR--------DF--DGSRIIVE-----------------------------------
------------------------------------------------------------------------
------------------------------------------------------------------------
-----------------------------------------------------------------
>Vv24777001
SLLVRNLRHDCRGEDLRRPFGQFGPLKDIYL--P----RDYYTG----AREPRGFGFVQ-----YVD-PA--
-----DAAEAKYQMDGQ--------IL--HGRELTVV-----------------------------------
------------------------------------------------------------------------
------------------------------------------------------------------------
-----------------------------------------------------------------
>Vv29498001
RLYVGRLSSRTRSRDLEDLFSRYGRVRDVDMKH--------------------DFAFVE-----FSD-PR--
-----DADDARYSLNGR--------DF--DGSRIIVE-----------------------------------
------------------------------------------------------------------------
------------------------------------------------------------------------
-----------------------------------------------------------------
>Xt12371
VIQVTNVSPSASSEQMKTLFGFLGKIEELRL---FPP-DDSPLPVTSR-----------VCFVKFQD-PD--
-----SAVVAQH-----LTNT----VF--VDRALIVV-----------------------------------
------------------------------------------------------------------------
------------------------------------------------------------------------
-----------------------------------------------------------------
>Xt1701
KVYVGNLGNNGNKTELERAFGYYGPLRSVWV--A---------------RNPPGFAFVE-----FED-PR--
-----DAADAVRELDGR--------TL--CGCRVRVE-----------------------------------
------------------------------------------------------------------------
------------------------------------------------------------------------
-----------------------------------------------------------------
>Xt25271
SLKVDNLTYRTSPETLRRVFEKYGRVGDVYI--P----RDRYTK------ESRGFAFVR-----FHD-KR--
-----DAEDAMDAMDGA--------VL--DGRELRVQ-----------------------------------
------------------------------------------------------------------------
------------------------------------------------------------------------
-----------------------------------------------------------------
>Xt25300
KVYVGNLGTGAGKGELERAFSYYGPLRTVWI--A---------------RNPPGFAFVE-----FED-TR--
-----DAEDAVRGLDGK--------VI--CGSRVRVE-----------------------------------
------------------------------------------------------------------------
------------------------------------------------------------------------
-----------------------------------------------------------------
>Xt5385
SLFVRNVADATRPEDLRREFGRYGPIVDVYV--P----LDFYTR------RPRGFAYIQ------CD-VR--
-----DAEDALYNLNRK--------WV--CGRQIEIQ-----------------------------------
------------------------------------------------------------------------
------------------------------------------------------------------------
-----------------------------------------------------------------
>Zm2G008436
SLLVRNIPLSVRAEDLRVPFERFGPVRDVYI--P----KDYYSG------EPRGFAFVE-----FVD-PY--
-----DASEAQYHMNRQ--------VF--FGREIAVV-----------------------------------
------------------------------------------------------------------------
------------------------------------------------------------------------
-----------------------------------------------------------------
>Zm2G060594
SLLVRNLRRDCRPEDLRRPFGQFGRVKDIYL--P----RDYYTG------DPRGFGFVQ-----YYD-PA--
-----DAADAKYYMDGQ--------VV--LGRQITVV-----------------------------------
------------------------------------------------------------------------
------------------------------------------------------------------------
-----------------------------------------------------------------
>Zm2G077823
SLLVLNITFRTTADDLFPLFDKYGEIVDIYI--P----RDRRTG------DSRGFAFVR-----YKY-ED--
-----EAQKAVDRLDGR--------LV--DGREIMVQ-----------------------------------
------------------------------------------------------------------------
------------------------------------------------------------------------
-----------------------------------------------------------------
>Zm2G080930
RVYVGNLDSRVTSGELEDEFRVFGVLRSVWI--A---------------RKPPGFAFID-----FDD-RR--
-----DAEDAIRDLDGK------------NGWRVELS-----------------------------------
------------------------------------------------------------------------
------------------------------------------------------------------------
-----------------------------------------------------------------
>Zm2G083322
RVYVGNLDPRVTAREIEDEFRMFGVLRSVWV--A---------------RKPPGFAFID-----FDD-RR--
-----DAQDAIRELDGK------------NGWRVELS-----------------------------------
------------------------------------------------------------------------
------------------------------------------------------------------------
-----------------------------------------------------------------
>Zm2G083975
------------------------------------------------------FGFVE-----FTD-PR--
-----DADDARHDLDGR--------IF--DGSHLIV------------------------------------
------------------------------------------------------------------------
------------------------------------------------------------------------
-----------------------------------------------------------------
>Zm2G099317
RLYVGRLAPRTRSRDLEYLFGKYGRIREVELKR--------------------DYAFIE-----FSE-HR--
-----DADEARYQLDGR--------DV--DGSRIVVE-----------------------------------
------------------------------------------------------------------------
------------------------------------------------------------------------
-----------------------------------------------------------------
>Zm2G104353
SLLVLNVSFRTTADDLFPLFDRYGKVLDIYI--P----RDHRTG------DPRGFAFVR-----YNY-ED--
-----EAQDAIDGLDGM--------RF--DGRALMVQ-----------------------------------
------------------------------------------------------------------------
------------------------------------------------------------------------
-----------------------------------------------------------------
>Zm2G110143
SLLVLNISFRTTADDLFPLFERCGKVVDVFI--P----RDRRTG------DSRGFAFVR-----YKY-AD--
-----EAQKAIDRLDGR--------NV--DGRNIMVQ-----------------------------------
------------------------------------------------------------------------
------------------------------------------------------------------------
-----------------------------------------------------------------
>Zm2G126895
SLLVRNLRRDCRPDDLRRPFGKFGPVKDIYL--P----KDYYTR------EPRGFGFIQ-----YFD-PE--
-----DASDAKYYMDGK--------ML--LGREIAVV-----------------------------------
------------------------------------------------------------------------
------------------------------------------------------------------------
-----------------------------------------------------------------
>Zm2G151923
RLYIGNLDPRVTARELEDEFRTFGVLRSVWV--A---------------RKPPGFAFID-----FDD-KR--
-----DAEDAIRDLDGK------------NGWRVELS-----------------------------------
------------------------------------------------------------------------
------------------------------------------------------------------------
-----------------------------------------------------------------
>Zm2G159539
RLYVGRLSPRTRSRDLEYLFSKYGRIREVELKR--------------------DYAFIE-----FSD-PR--
-----DADDAQYNLDGR--------DV--DGSRIIVE-----------------------------------
------------------------------------------------------------------------
------------------------------------------------------------------------
-----------------------------------------------------------------
>Zm2G175330
RLYVGRLATRTRSRDLEHLFGRYGRIREVELKR--------------------DYAFIE-----FSD-HR--
-----DADEARYQLDGR--------DV--DGSRIVVE-----------------------------------
------------------------------------------------------------------------
------------------------------------------------------------------------
-----------------------------------------------------------------
>AeAAEL000769
RVYAGKLPHDTRERDLERFFEGFGRIREILLRR--------------------GYAFVE-----FDD-YR--
-----DAEDAIYELNGA--------KL--LGQRIVVERVYAGKLPHDTRERDLERFFEGFGRIREILLRR--
-------------------GYAFVEFDD------Y------------------RDAEDAIYELNGA------
------------------------------------------KLLGQRIVVERLIVENLSSRIDWRELKAYM
RKAG--------NVTFADAHRDR-MNEGVVEFASRHDMKQALKMFDDTELNG-R-YIR-----LY
>AeAAEL006473
RIYVGNLPPDIRTKDIQDLFHKFGKVTFVDLKN---------------R-RGPPFAFVE-----FED-AR--
-----DADDAVKARDGY--------DY--DGYRLRVERIYVGNLPPDIRTKDIQDLFHKFGKVTFVDLKN--
---------RR-GP-----PFAFVEFED------A------------------RDADDAVKARDGY------
------------------------------------------DYDGYRLRVERVMVTGLPASGSWQDLKDHM
REAG--------DVCFADVYKDG---TGVVEFLRHEDMKYAIKKLDDSRFRS-H-EGE-----VA
>AeAAEL011568
VVQITNIAPQATKDQMQNLFGHIGKIDEIRL---YPTIRDVSCPVVSR-----------ICYVKYFES-SCV
AVAQH------------LTNTVFID------RALIVIVVQITNIAPQATKDQMQNLFGHIGKIDEIRL--YP
TIRDVSCPV-----VSRIC---Y-----VKYFES-SCVAVAQHLTNTVFIDRA-------------------
--LIVITLLVLDIKS--DWRLEELMDHFKLCGEIKYARY---------------------------------
----A--E------------NE-RSRFALLEFCEQKSIIAGL-KMHGSEFRG-Y-RLN-----VH
>AeAAEL012621
RVYVGGLPHGVRERDLERFFKGYGRTRDILIKN--------------------GYGFVE-----FED-YR--
-----DADDAPTQ-----THYIF----L--IYRVTVERVYVGGLPHGVRERDLERFFKGYGRTRDILIKN--
-------------------GYGFVEFED------Y------------------RDADDAPTQTHYI-FLLLI
Y----------------------------------------------RVTVERLTVENLSSRVSWQDLKDYM
RQAG--------EVTYADAHKQ-RKNEGVVEFATSSDMKTAIDKLDDTELNG-R-RIR-----LV
>AgAGAP002265
VVQITNIAPQATKDQMQTFLGTVGKIDEIRL---YPTIRDVSCPVVSR-----------ICYVKYFES-SCV
AVAQH------------LTNTVFID------RAVIVIVVQITNIAPQATKDQMQTFLGTVGKIDEIRL--YP
TIRDVSCPV-----VSRIC---Y-----VKYFES-SCVAVAQHLTNTVFIDRA-------------------
--VIVITILILDVRS--DWRLEELMDHFKPAGEIKYARY---------------------------------
----A--E------------NE-RSKLALLEFCDQRNIINAL-KMHGTEFRG-Y-RLN-----VH
>AgAGAP004592
RVYVGGLPYGVRERDLERFFKGYGRTRDILIKN--------------------GYGFVE-----FED-YR--
-----DADDAVYELNGK--------EL--LGERVVVERVYVGGLPYGVRERDLERFFKGYGRTRDILIKN--
-------------------GYGFVEFED------Y------------------RDADDAVYELNGK------
------------------------------------------ELLGERVVVERLVVENLSTRVSWQDLKDYM
RQAG--------EVTYADAHKQ-RKNEGVVEFATLSDMKTAIEKLDDTELNG-R-RIR-----LV
>AgAGAP010496
RIYVGNLPPDIRTKDIQDLFHKFGKVTFVDLKN----------------RRGPPFAFVE-----FED-AR--
-----DADDAVKARDGY--------DY--DGYRLRVERIYVGNLPPDIRTKDIQDLFHKFGKVTFVDLKN--
---------RR-GP-----PFAFVEFED------A------------------RDADDAVKARDGY------
------------------------------------------DYDGYRLRVERVMVTGLPSSGSWQDLKDHM
REAG--------DVCFADVYKDG---TGVVEFLRHEDMKYAIKKLDDSRFRS-H-EVS-----KK
>At1g02840
TVYVGNLPGDIREREVEDLFSKYGPVVQIDLKV---------------PPRPPGYAFVE-----FDD-AR--
-----DAEDAIHGRDGY--------DF--DGHRLRVETVYVGNLPGDIREREVEDLFSKYGPVVQIDLKV--
---------PPRPP-----GYAFVEFDD------A------------------RDAEDAIHGRDGY------
------------------------------------------DFDGHRLRVERVLVTGLPSSASWQDLKDHM
RKGG--------DVCFSQVYRDARGTTGVVDYTCYEDMKYALKKLDDTEFRN-A-FSN-GYVRVR
>At1g09140
TIYVGNLPGDIRKCEVEDLFYKYGPIVDIDLKI---------------PPRPPGYAFVE-----FED-PR--
-----DADDAIYGRDGY--------DF--DGCRLRVETIYVGNLPGDIRKCEVEDLFYKYGPIVDIDLKI--
---------PPRPP-----GYAFVEFED------P------------------RDADDAIYGRDGY------
------------------------------------------DFDGCRLRVERVLVTGLPPSASWQDLKDHM
RKAG--------DVCFSEVFPDRKGMSGVVDYSNYDDMKYAIRKLDATEFRN-A-FS-SAYIRVR
>At2g46610
HVYVGNFDYDTRHSDLERLFSKFGRVKRVDMKS--------------------GYAFVY-----FED-ER--
-----DAEDAIRRTDNT--------TFGYGRRKLSVEHVYVGNFDYDTRHSDLERLFSKFGRVKRVDMKS--
-------------------GYAFVYFED------E------------------RDAEDAIRRTDNTTFGYGR
RKLSVETLFVINFDPIR-TRERDMERHFEPYGKVLNVRMRRN------------------------------
--------------------------FAFVQFATQEDATKALDSTHNSKLLD-K-VVS-----VE
>At3g49430
SIYVGNLPGDIREHEIEDIFYKYGRIVDIELKV---------------PPRPPCYCFVE-----FEH-SR--
-----DAEDAIKGRDGY--------NL--DGCRLRVESIYVGNLPGDIREHEIEDIFYKYGRIVDIELKV--
---------PPRPP-----CYCFVEFEH------S------------------RDAEDAIKGRDGY------
------------------------------------------NLDGCRLRVERVIVRGLPSSASWQDLKDHM
RKAG--------DVCFAEVTRDSDGTYGVVDYTNYDDMKYAIRKLDDTEFRN-P-WAR-GFIRVK
>At3g61860
PVFVGNFEYETRQSDLERLFDKYGRVDRVDMKS--------------------GYAFVY-----FED-ER--
-----DAEDAIRKLDNF--------PFGYEKRRLSVEPVFVGNFEYETRQSDLERLFDKYGRVDRVDMKS--
-------------------GYAFVYFED------E------------------RDAEDAIRKLDNFPFGYEK
RRLSVETLFVINFDPIR-TKEHDIEKHFEPYGKVTNVRIRRN------------------------------
--------------------------FSFVQFETQEDATKALEATQRSKILD-R-VVS-----VE
>At4g02430
TIYVGNLPGDIREREVEDLFSKYGPVVQIDLKI---------------PPRPPGYAFVE-----FED-AR--
-----DADDAIYGRDGY--------DF--DGHHLRVETIYVGNLPGDIREREVEDLFSKYGPVVQIDLKI--
---------PPRPP-----GYAFVEFED------A------------------RDADDAIYGRDGY------
------------------------------------------DFDGHHLRVERVVVSGLPSSASWQDLKDHM
RKGG--------EVCFSQVFRDGRGTTGIVDYTSYEDMKYAIKKAR-------------------
>At4g25500
PVFCGNFEYDAREGDLERLFRKYGKVERVDMKA--------------------GFAFVY-----MED-ER--
-----DAEDAIRALDRF--------EFGRKGRRLRVEPVFCGNFEYDAREGDLERLFRKYGKVERVDMKA--
-------------------GFAFVYMED------E------------------RDAEDAIRALDRFEFGRKG
RRLRVETLFVINFDADN-TRTRDLEKHFEPYGKIVNVRIRRN------------------------------
--------------------------FAFIQYEAQEDATRALDASNNSKLMD-K-VIS-----VE
>At5g52040
PVFCGNFEYDARESDLERLFRKYGKVERVDMKA--------------------GFAFVY-----MED-ER--
-----DAEDAIRALDRF--------EYGRTGRRLRVEPVFCGNFEYDARESDLERLFRKYGKVERVDMKA--
-------------------GFAFVYMED------E------------------RDAEDAIRALDRFEYGRTG
RRLRVETLFVINFDAQN-TRTRDLERHFEPYGKIVNVRIRRN------------------------------
--------------------------FAFIQYEAQEDATRALDATNSSKLMD-K-VIS-----VE
>Br114372
RVYIGRLPYHAREKDVERFFRGYGRIREINLKN--------------------GFGFVE-----FDD-PR--
-----DADDAVYELNGK--------EL--CGERVIVERVYIGRLPYHAREKDVERFFRGYGRIREINLKN--
-------------------GFGFVEFDD------P------------------RDADDAVYELNGK------
------------------------------------------ELCGERVIVERLIVENLSSRCSWQDLKDYM
RQAG--------EVTYADAHKQ-NKNEGIVEFATYRDMENALRKLDGTEING-R-KIK-----LV
>Br114739
RIYVGNLPPEVRQEDIKDVFYKYGKIIHVDLKI---------------GR-GPPFAFVE-----FED-KR--
-----DADDAVYGRDGY--------TL--DGYRLRVERIYVGNLPPEVRQEDIKDVFYKYGKIIHVDLKI--
---------GR-GP-----PFAFVEFED------K------------------RDADDAVYGRDGY------
------------------------------------------TLDGYRLRVERVLVSGLPPTGSWQDLKDHM
REAG--------DVCFADVFRDG---TGVVEFLRYDDMKYAVKHLDDSKFRS-H-EGE-----VT
>Br122551
RVYIGRLPYSAREKDVERFFRGYGRIREINLKN--------------------GFGFVE-----FDD-YR--
-----DADDAVYELNGK--------EV--LGERVVIERVYIGRLPYSAREKDVERFFRGYGRIREINLKN--
-------------------GFGFVEFDD------Y------------------RDADDAVYELNGK------
------------------------------------------EVLGERVVIERVVVENLSSRVSWQDLKDFM
RQAG--------EVTYGDAHKH-RKNEGVVEFRTRDDMKKALHTLDGAEING-R-KIK-----LR
>Br126564
VIQVTNVAPAATKEQMQTLFSFLGKIDEIKL---YP--EDISVPVTSK-----------VCYVKYDD-PT--
-----NCGVAQH-----LTNT----VF--IDRALIVVVIQVTNVAPAATKEQMQTLFSFLGKIDEIKL--YP
E--DISVPV-----TSKVC---YVKYDD------PTNCGVAQHLTNTVFIDRA-------------------
--LIVVTVYVGNLDSAT-VTAEQLLNFFQQVGEVKYVRM---------------------------------
----AGDETQPT-------------RFAFVEFADQTSVAKALQ-YNGIMFGN-R-PLK-----IN
>Br83167
RIYVGNLPPDIRVKDIEDIFYKYGNIRHIDLKN---------------K-RGPPFAFVE-----FDD-KR--
-----DAEDAVRGRDGY--------NY--DGYRLRVERIYVGNLPPDIRVKDIEDIFYKYGNIRHIDLKN--
---------KR-GP-----PFAFVEFDD------K------------------RDAEDAVRGRDGY------
------------------------------------------NYDGYRLRVERVLVSGLPPTGSWQDLKDHM
REAG--------DVCYADVFRDG---TGVVEFLNYEDMKYAVKQLDDSKFRS-H-EGETSYIRVK
>CeCAC35847_2
KVYVGNLPGDVREKEVEDIFHKYGRIKYVDIKS----------------GRGPAFAFVE-----FED-HR--
-----DAEDAVRARDGY--------EF--DGRRIRVEKVYVGNLPGDVREKEVEDIFHKYGRIKYVDIKS--
----------GRGP-----AFAFVEFED------H------------------RDAEDAVRARDGY------
------------------------------------------EFDGRRIRVERVIVEGLPPTGSWQDLKDHM
RDAG--------DVCYADVARDG---TGVVEFTRYEDVKYAVRKLDDTKFRS-H-EGE-----TA
>CeD2089_1a
ILHVANISTSATRDHIYNMFNYLGKIQDLKV---YPS-EGITANTLLK-----------TAFIKFDD-ER--
-----CVEVAQH-----LTNTVVID----------CAILHVANISTSATRDHIYNMFNYLGKIQDLKV--YP
SEGNITNT------LLKTA---FIKFDD------ERCVEVAQHLTNTVVIDCA-------------------
------TVYVGNLP---KVDGNEVLELFNYFGEVMYAR----------------------------------
----AGPDALPC-------------AYAYVEFSQQASVCNALQN-DGFEFKE-R-PLK-----IQ
>CeW02B12_2p
RVYIGRLPNRASDRDVEHFFRGYGKLSDVIMKN--------------------GFGFVD-----FQD-QR--
-----DADDAVHDLNGK--------EL--CGERVILERVYIGRLPNRASDRDVEHFFRGYGKLSDVIMKN--
-------------------GFGFVDFQD------Q------------------RDADDAVHDLNGK------
------------------------------------------ELCGERVILERLVIDNLSTRYSWQDIKDHI
RKLG--------EPTYSEAHKR-NVNQAIVCFTSHDDLRDAMNKLQGEDLNG-R-KLK-----CT
>CeW02B12_3a
RIYIGRLTSRVSEKDIEHFFRGYGQIRDVLLKN--------------------GFGFVE-----FDD-KR--
-----DAEDAVHDLNGK--------EL--GGERVILDRIYIGRLTSRVSEKDIEHFFRGYGQIRDVLLKN--
-------------------GFGFVEFDD------K------------------RDAEDAVHDLNGK------
------------------------------------------ELGGERVILDRVVVENLSSRISWQDLKDQV
RRQG--------EPTYAEAHK--RPNEALLCFATPSDLKRCIEKCDGMDLNG-R-KIK-----MI
>Ci12370
RVFIGRLSHRARENDVERFFKGFGKIRDINLKN--------------------GYGFVE-----FDD-SR--
-----DADDAVYEMNNR--------DL--CGERVTVERVFIGRLSHRARENDVERFFKGFGKIRDINLKN--
-------------------GYGFVEFDD------S------------------RDADDAVYEMNNR------
------------------------------------------DLCGERVTVERVIVENLSTRVSWQDLKDYL
REAG--------EVTYADAHKH-RRNEGVVDFATYDDMKRAIDKLDNTEING-R-KIR-----LI
>Ci4873
RVFIGRLSHRARENDVERFFKGFGKIRDINLKN--------------------GYGFVE-----FDD-SR--
-----DADDAVYEMNNR--------DL--CGERVTVERVFIGRLSHRARENDVERFFKGFGKIRDINLKN--
-------------------GYGFVEFDD------S------------------RDADDAVYEMNNR------
------------------------------------------DLCGERVTVERVIVENLSTRVSWQDLKDYL
REAG--------EVTYADAHKH-RRNEGVVDFATYDDMKRAIDKLDNTEING-R-KIR-----LI
>Ci5598
VIQVTNIAPTATLEQIHTLFDHLGTFVEFEL---FPR-NPDPNNPGTK-----------VAFIKYADP-SSV
GVAQH------------LTSTVFID------RALICVVIQVTNIAPTATLEQIHTLFDHLGTFVEFEL--FP
RNPDPNNP------GTKVA---F-----IKYADP-SSVGVAQHLTSTVFIDRA-------------------
--LICVTIYVGNLDS--KATADQLMTFFGTCGEVKFVRM---------------------------------
----AGDETQPT-------------RFAFIEFAKIEHVDSAM-KLNGTLFGD-R-ALK-----IN
>Ci7375
RVYVGNLPPDVREKDVEDLFYKYGSIRHVNLKN---------------R-RGPPFAFVE-----FED-RR--
-----DAEDSVHGRNGY--------NF--DGYKLRVERVYVGNLPPDVREKDVEDLFYKYGSIRHVNLKN--
---------RR-GP-----PFAFVEFED------R------------------RDAEDSVHGRNGY------
------------------------------------------NFDGYKLRVERVMVSGLPPTGSWQDLKDHM
REAG--------DVCYADVYRDG---TGVVEFVNRDDMQFAVKHLDDTKFRS-H-EGETAYIRVK
>Ci8080
RIFVGRLSYRAREGDIERFFKGFGRITDINIKN--------------------GFCFVE-----FDD-SR--
-----DADDAVYEMRTE--------Y-----------RIFVGRLSYRAREGDIERFFKGFGRITDINIKN--
-------------------GFCFVEFDD------S------------------RDADDAVYEMR--------
-------------------------------------------------TEYRVIVENLSTRVAWQELKDHL
RQAG--------EITYADAHKH-RRNEGVVDFASYDDMKNAIEKFNNTELNG-R-KIR-----LV
>CmO009C
ALYIANIG-RAPQRDIEKLVEPYGKVQRIEMKS--------------------NYCFVY-----FSE-DTAV
EAY----EHAIAALNGQ--------RLGSQSRILTAEALYIANI-GRAPQRDIEKLVEPYGKVQRIEMKS--
-------------------NYCFVYFSE------DTAVEAYEH---------------AIAALNGQRLGSQS
RILTAETLFVVNFDPDE-ITSRDLLIHFHRFGPIERIERRKH------------------------------
--------------------------FAFIEFRSLDDAIRARSEMDGAYIGC-R-QVS-----VE
>Cr195847
AIFVGNLPYDVREKELDEIFYKFGRIRMIDIKK---------------PARPPGFAFVE-----FED-PR--
-----SAEEAARRRNNY--------EF--AGMRMRVEAIFVGNLPYDVREKELDEIFYKFGRIRMIDIKK--
---------PARPP-----GFAFVEFED------P------------------RSAEEAARRRNNY------
------------------------------------------EFAGMRMRVERLYVKNLPRSASWQDLKDFV
RRVC--------KPLYTEVFKDNDNVVGVVEFESKEDMKATVRKLDDTEFADGH-YVR-----LT
>Cr195849
RVFVGNLPMDVREREVEDLFFKYGRIRSVDLKI---------------GPRPPAFAFVE-----FED-ER--
-----DAADAVRGRDGI--------EF--QGQRLRVERVFVGNLPMDVREREVEDLFFKYGRIRSVDLKI--
---------GPRPP-----AFAFVEFED------E------------------RDAADAVRGRDGI------
------------------------------------------EFQGQRLRVERVIVTNLPLSCSWQDLKDHM
RRAG--------EVTFSQVMRDGRGMLGLIDYATRSDLELALRKLDDSEFKN-P-YD-TARIRVR
>CrRSp35
PLFIGNFEYEAEERDIVRLMEKYGPVEKIDMKQ--------------------GYAFVC-----MRY-KE--
-----DGDVAIRKLDRT--------EWGYKKRMLKVETLFVVNF----------------------------
------------------------------------------------------------------------
-------------DVRR-TTERDIERYFGRFGRLTRVQIKKSQMEGRTLAVE--------------------
-----------------------------------------------------------------
>Cv25719
VIFVGNLPGDVREREIEDLFYKYGRIRNIDLKL---------------PPRPPAFAFVE-----FEK-PS--
-----HAEDAVKGRDGY--------VF--DNNPIRVEVIFVGNLPGDVREREIEDLFYKYGRIRNIDLKL--
---------PPRPP-----AFAFVEFEK------P------------------SHAEDAVKGRDGY------
------------------------------------------VFDNNPIRVERATVKNLPMSASWQDLKDHF
RKVC--------TPNYVNVFRDRGGVLGVVEFDTPEDLARAIRKLDDTEFRN-P-FER-AY--IR
>DdB0233346
TIFVGNLPRDTIVKDIENLFKNYVKIEKVDIKN--------------------GYAFVI-----V-S-TN--
-----DPDIVVKELHRK--------EF--LNKSLTVQTIFVGNLPRDTIVKDIENLFKNYVKIEKVDIKN--
-------------------GYAFVIV-----S--T------------------NDPDIVVKELHRKEFL--N
KSLTVQAIFIVNYNVSK-TTTNDIADWCSPYGNVNRVQMVKN------------------------------
--------------------------FCFVEFETIDQASKALKALDLKSFDG-H-SLT-----VE
>DmFBpp0079471
VIQVTNIAPQATKDQMQTLFGNIGKIEEIRL---YPTIRDVSCPVQSR-----------ICYVKYTDT-TSV
PVAQH------------LTNTVFID------RALIVIVIQVTNIAPQATKDQMQTLFGNIGKIEEIRL--YP
TIRDVSCPV-----QSRIC---YVKYTD------TTSVPVAQHLTNTVFIDRA-------------------
--LIVITIIVCDVKN--EWRLDDLMECFQRAGEVKYARW---------------------------------
------------------AEKD-NKTYCMIEFCEQTSIIHAL-RMQGQEFKG-G-HLS-----VY
>DmFBpp0082269
RVYVGGLPYGVRERDLERFFKGYGRTRDILIKN--------------------GYGFVE-----FED-YR--
-----DADDAVYELNGK--------EL--LGERVVVERVYVGGLPYGVRERDLERFFKGYGRTRDILIKN--
-------------------GYGFVEFED------Y------------------RDADDAVYELNGK------
------------------------------------------ELLGERVVVERLIVENLSSRVSWQDLKDYM
RQAG--------EVTYADAHKQ-RRNEGVVEFASLSDMKTAIEKLDDTELNG-R-RIH-----LV
>DmFBpp0082724
RIYVGNLPPDIRTKDIQDLFHKFGKVTFVDLKN----------------RRGPPFAFVE-----FED-AR--
-----DADDAVKARDGY--------DY--DGYRLRVERIYVGNLPPDIRTKDIQDLFHKFGKVTFVDLKN--
---------RR-GP-----PFAFVEFED------A------------------RDADDAVKARDGY------
------------------------------------------DYDGYRLRVERVMVTGLPASGSWQDLKDHM
REAG--------DVCFADTYKDG---SGVVEFLRHEDMKYAIKKLDDSRFRS-H-EGE-----VA
>Dr13729
RVYIGRLSYHVREKDIQRFFSGYGKLLEVDLKN--------------------GYGFVE-----FED-TR--
-----DADDAVYELNGK--------EL--CGERVMVERVYIGRLSYHVREKDIQRFFSGYGKLLEVDLKN--
-------------------GYGFVEFED------T------------------RDADDAVYELNGK------
------------------------------------------ELCGERVMVERLIVENLSSRCSWQDLKDFM
RQAG--------EVTYADAHKE-RANEGVIEFRSYSDMRRALEKLDGTDING-R-KIR-----LV
>Dr16783
RVYIGKLSYHVREKDIQRFFGGYGKLMEIDLKN--------------------GYGFVE-----FED-TR--
-----DADDAVYELNGK--------EL--CGERVIVERVYIGKLSYHVREKDIQRFFGGYGKLMEIDLKN--
-------------------GYGFVEFED------T------------------RDADDAVYELNGK------
------------------------------------------ELCGERVIVERLIVENLSSRCSWQDLKDFM
RQAG--------EVTYADAHKE-RTNEGVIEFRSHSDMRRALDKLDGTDING-R-KIR-----LV
>Dr27734
RIFIGRLNPSAREKDVERFFKGYGRIRDIDLKR--------------------GFGFVE-----FDD-PR--
-----DAEDAVYELDGK--------EL--CNERVTIERIFIGRLNPSAREKDVERFFKGYGRIRDIDLKR--
-------------------GFGFVEFDD------P------------------RDAEDAVYELDGK------
------------------------------------------ELCNERVTIERLIVENLSSRVSWQDLKDFM
RQAG--------EVTFADAHRP-NLNEGVVEFASHSDLKNALEKLSGKEING-R-KIK-----LV
>Dr29818
RVFIGRLSPHARERDVEKFFKGYGRIREINLKN--------------------GFGFVE-----FDD-YR--
-----DADDAVYELNGK--------EL--CSERVTIERVFIGRLSPHARERDVEKFFKGYGRIREINLKN--
-------------------GFGFVEFDD------Y------------------RDADDAVYELNGK------
------------------------------------------ELCSERVTIERIIVENLSSRISWQDLKDLM
RKVG--------EVTFVDAHRT-KKNEGVVEFASHSDMKNAIEKLDGTDLNG-R-KLK-----LY
>Dr57691
RIYVGNLPPDIRTKDVEDVFYKYGAIRDIDLKN---------------RRGGPPFAFVE-----FED-PR--
-----DAEDAVYARDGY--------DY--DGYRLRVERIYVGNLPPDIRTKDVEDVFYKYGAIRDIDLKN--
---------RRGGP-----PFAFVEFED------P------------------RDAEDAVYARDGY------
------------------------------------------DYDGYRLRVERVIVSGLPPSGSWQDLKDHM
REAG--------DVCYADVFRDG---TGVVEFVRKEDMTYAVRKLDNTKFRS-H-EGE-----TA
>Dr8097
RIYVGNLPMDVQERDIEDLFFKYGKIRDIELKN---------------NRSTIPFAFVR-----FED-PR--
-----DAEDAVFGRNGY--------GF--GDCKLRVERIYVGNLPMDVQERDIEDLFFKYGKIRDIELKN--
---------NRSTI-----PFAFVRFED------P------------------RDAEDAVFGRNGY------
------------------------------------------GFGDCKLRVERVIVTGLPPTGSWQDLKDHM
REAG--------DVCFADVQRDG---EGVVEFLRREDMEYALRRLDSTEFRS-H-QGE-----TA
>Dr9287
RVYVGKLSYRAREKDVERFFKGYGKILEVDLKN--------------------GYGFVE-----FDD-PR--
-----DADDAVYDLNGK--------DL--CGKRVIVERVYVGKLSYRAREKDVERFFKGYGKILEVDLKN--
-------------------GYGFVEFDD------P------------------RDADDAVYDLNGK------
------------------------------------------DLCGKRVIVERLIVENLSSRCSWQDLKDYM
RQAG--------EVTYADTNKG-RKNEGVIEFRQYSDMKRALEKLDGTEVNG-R-KIR-----LI
>Gg118101604
-----------------------------------------------------GYGFVE-----FDD-LR--
-----DADDAVYELNGK--------DL--CGERVIV------------------------------------
-------------------GYGFVEFDD------L------------------RDADDAVYELNGK------
------------------------------------------DLCGERVIV--LIVENLSSRCSWQDLKDYM
RQAG--------EVTYADAHKG-RKNEGVIEFKSYSDMKRALEKLDGTEVNG-R-KIR-----L-
>Gg166091440
RIYVGNLPPDIRTKDIEDVFYKYGAIRDIDLKN---------------RRGGPPFAFVE-----FED-PR--
-----DAEDAVYGRDGY--------DY--DGYRLRVERIYVGNLPPDIRTKDIEDVFYKYGAIRDIDLKN--
---------RRGGP-----PFAFVEFED------P------------------RDAEDAVYGRDGY------
------------------------------------------DYDGYRLRVERVIVSGLPPSGSWQDLKDHM
REAG--------DVCYADVFRDG---TGVVEFVRKEDMTYAVRKLDNTKFRS-H-EGE-----TA
>Gg9421
RVFIGRLNPAAREKDVERFFKGYGRIRDIDLKR--------------------GFGFV--------D-PR--
-----DADDAVYELDGK--------EL--CSERVTIERVFIGRLNPAAREKDVERFFKGYGRIRDIDLKR--
-------------------GFGFV---D------P------------------RDADDAVYELDGK------
------------------------------------------ELCSERVTIERLIVENLSSRVSWQDLKDFM
RQAG--------EVTFADAHRP-KLNEGVVEFASYSDLKNAIEKLSGKEING-R-KIK-----LI
>Gg9484
RVFVGHLSSRARERDVEKFFKGYGRIREIHLKN--------------------GFGFVE-----FED-HR--
-----DADDAIYELNGK--------ELC-DERRVTIERVFVGHLSSRARERDVEKFFKGYGRIREIHLKN--
-------------------GFGFVEFED------H------------------RDADDAIYELNGK------
------------------------------------------ELCDERVTIERIIVENLSSRISWQDLKDVM
RKAG--------EVTYVDAHRN-NRNEGVVEFASYSDMKSALEKLDGTELNG-R-RIK-----LI
>Gg990
RVYIGRLSYHVREKDIQRFFSGYGRLLEVDLKN--------------------GYVYIN--------D--FS
---P-------------------------------IMRVYIGRLSYHVREKDIQRFFSGYGRLLEVDLKN--
-------------------GYVYINMP-GTV-SL--------------------------------------
---------------------------------------------LPLIYIMRLIVENLSSRCSWQDLKDFM
RQAG--------EVTYADAHKE-RTNEGVIEFRSYSDMKRALDKLDGTEING-R-KIR-----LV
>Gm03g01920
PVFCGNLDFDARQSDVERLFRRYGKVDRVDMKS--------------------GFAFVY-----MED-ER--
-----DAEYAIRRLDRT--------EFGRKGRRIRVEPVFCGNLDFDARQSDVERLFRRYGKVDRVDMKS--
-------------------GFAFVYMED------E------------------RDAEYAIRRLDRTEFGRKG
RRIRVETLFVINFDPVN-ARTRDLERHFDSYGKILNIRIRRN------------------------------
--------------------------FAFIQFESQEDATRALEATNLSKFMD-R-VIT-----VE
>Gm03g37240
TVYVGNLPGDIREREVEDLFLKYGHITHIDLKV---------------PPRPPGYAFVE-----FED-AQ--
-----DAEDAIRGRDGY--------DF--DGHRLRVETVYVGNLPGDIREREVEDLFLKYGHITHIDLKV--
---------PPRPP-----GYAFVEFED------A------------------QDAEDAIRGRDGY------
------------------------------------------DFDGHRLRVERVLVSGLPSSASWQDLKDHM
RKAG--------DVCFSQVFHDGRGTTGIVDYTNYDDMKYAIKKLDDSEFRN-A-FSK-GYVRVR
>Gm06g14060
TIYVGNLPSDIRESEIEDLFYKYGRIMDIELKV---------------PPRPPCYCFVE-----FDN-AR--
-----DAEDAIRGRDGY--------NF--DGCRLRVETIYVGNLPSDIRESEIEDLFYKYGRIMDIELKV--
---------PPRPP-----CYCFVEFDN------A------------------RDAEDAIRGRDGY------
------------------------------------------NFDGCRLRVERVIVRGLPSSASWQDLKDHM
RKAG--------DVCFAEVSRDSEGTFGIVDYTNYDDMKYAIRKLDDTEFRN-P-WAR-----AY
>Gm07g05900
PIFAGNLEYDTRQSELERLFAKYGRIDRVDMKS--------------------GFAFVY-----YED-ER--
-----DAEEAIRALDNV--------PFGHEKRRLSVEPIFAGNLEYDTRQSELERLFAKYGRIDRVDMKS--
-------------------GFAFVYYED------E------------------RDAEEAIRALDNVPFGHEK
RRLSVETLFVINFDPIR-TRVRDIEKHFEPYGNVLHVRIRRN------------------------------
--------------------------FAFVQFETQEDATKALECTNMSKILD-R-VVS-----VE
>Gm10g38400
PIFCGNFEYDARQSELERLFRRYGKVDRVDMKS--------------------GFAFIY-----MED-ER--
-----DAEAAIRALDRV--------EFGRKGRRLRVEPIFCGNFEYDARQSELERLFRRYGKVDRVDMKS--
-------------------GFAFIYMED------E------------------RDAEAAIRALDRVEFGRKG
RRLRVETLFVINFDTYH-TRTRDLERHFEPYGKIVSVRIRRN------------------------------
--------------------------FAFVQYESEDDASRALEATNMSKLLD-R-VIS-----VE
>Gm16g02500
PIFAGNLEYDTRQSELERLFSKYGRIDRVDMKS--------------------GFAFVY-----YED-ER--
-----DAEEAIRALDNV--------PFGHEKRRLSVEPIFAGNLEYDTRQSELERLFSKYGRIDRVDMKS--
-------------------GFAFVYYED------E------------------RDAEEAIRALDNVPFGHEK
RRLSVETLFVINFDPIR-TRVRDIEKHFEPYGNVLHVRIRRN------------------------------
--------------------------FAFVQFETQEDATKAIECTNMSKILD-R-VVS-----VE
>Gm19g39850
TVYVGNLPGDIREREVEDLFLKYGHITHIDLKV---------------PPRPPGYAFVE-----FED-AQ--
-----DAEDAIRGRDGY--------DF--DGHRLRVETVYVGNLPGDIREREVEDLFLKYGHITHIDLKV--
---------PPRPP-----GYAFVEFED------A------------------QDAEDAIRGRDGY------
------------------------------------------DFDGHRLRVERVLVTGLPSSASWQDLKDHM
RKAG--------DVCFSQVFHDGRGTTGIVDYTNYDDMKYAIKKLDDSEFRN-A-FSK-GYVRVR
>Gm20g29460
PIFCGNFEYDARQSELERLFRRYGKVDRVDMKS--------------------GFAFIY-----MED-ER--
-----DAEAAIRALDRV--------EFGRKGRRLRVEPIFCGNFEYDARQSELERLFRRYGKVDRVDMKS--
-------------------GFAFIYMED------E------------------RDAEAAIRALDRVEFGRKG
RRLRVETLFVINFDTYH-TRTRDLERHFEPYGKIVSVRIRRN------------------------------
--------------------------FAFVQYESEDDASRALEATNMSKLLD-R-VIS-----VE
>Gm20g38060
TIYVGNLPGDVRLREVEDLFYKYGPIVDIDLKI---------------PPRPPGYAFVE-----FED-AR--
-----DAEDAIQYRDGY--------NF--DGFRLRVETIYVGNLPGDVRLREVEDLFYKYGPIVDIDLKI--
---------PPRPP-----GYAFVEFED------A------------------RDAEDAIQYRDGY------
------------------------------------------NFDGFRLRVERVLVTGLPPSASWQDLKDHM
RKAG--------DVCFSQVFRERGGMTGIVDYTNYDDMKYAIRKLDDSEFRN-A-FSR-----AF
>HsSF2_ASF
RIYVGNLPPDIRTKDIEDVFYKYGAIRDIDLKN---------------RRGGPPFAFVE-----FED-PR--
-----DAEDAVYGRDGY--------DY--DGYRLRVERIYVGNLPPDIRTKDIEDVFYKYGAIRDIDLKN--
---------RRGGP-----PFAFVEFED------P------------------RDAEDAVYGRDGY------
------------------------------------------DYDGYRLRVERVVVSGLPPSGSWQDLKDHM
REAG--------DVCYADVYRDG---TGVVEFVRKEDMTYAVRKLDNTKFRS-H-EGE-----TA
>HsSRp30c
RIYVGNLPTDVREKDLEDLFYKYGRIREIELKN---------------RHGLVPFAFVR-----FED-PR--
-----DAEDAIYGRNGY--------DY--GQCRLRVERIYVGNLPTDVREKDLEDLFYKYGRIREIELKN--
---------RHGLV-----PFAFVRFED------P------------------RDAEDAIYGRNGY------
------------------------------------------DYGQCRLRVERVLVSGLPPSGSWQDLKDHM
REAG--------DVCYADVQKDG---VGMVEYLRKEDMEYALRKLDDTKFRS-H-EGE-----TS
>HsSRp40
RVFIGRLNPAAREKDVERFFKGYGRIRDIDLKR--------------------GFGFVE-----FED-PR--
-----DADDAVYELDGK--------EL--CSERVTIERVFIGRLNPAAREKDVERFFKGYGRIRDIDLKR--
-------------------GFGFVEFED------P------------------RDADDAVYELDGK------
------------------------------------------ELCSERVTIERLIVENLSSRVSWQDLKDFM
RQAG--------EVTFADAHRP-KLNEGVVEFASYGDLKNAIEKLSGKEING-R-KIK-----LI
>HsSRp55
RVYIGRLSYNVREKDIQRFFSGYGRLLEVDLKN--------------------GYGFVE-----FED-SR--
-----DADDAVYELNGK--------EL--CGERVIVERVYIGRLSYNVREKDIQRFFSGYGRLLEVDLKN--
-------------------GYGFVEFED------S------------------RDADDAVYELNGK------
------------------------------------------ELCGERVIVERLIVENLSSRCSWQDLKDFM
RQAG--------EVTYADAHKE-RTNEGVIEFRSYSDMKRALDKLDGTEING-R-NIR-----LI
>HsSRp75
RVYIGRLSYQARERDVERFFKGYGKILEVDLKN--------------------GYGFVE-----FDD-LR--
-----DADDAVYELNGK--------DL--CGERVIVERVYIGRLSYQARERDVERFFKGYGKILEVDLKN--
-------------------GYGFVEFDD------L------------------RDADDAVYELNGK------
------------------------------------------DLCGERVIVERLIVENLSSRCSWQDLKDYM
RQAG--------EVTYADAHKG-RKNEGVIEFVSYSDMKRALEKLDGTEVNG-R-KIR-----LV
>Mm16921
RVYIGRLSYNVREKDIQRFFSGYGRLLEIDLKN--------------------GYGFVE-----FED-SR--
-----DADDAVYELNSK--------EL--CGERVIVERVYIGRLSYNVREKDIQRFFSGYGRLLEIDLKN--
-------------------GYGFVEFED------S------------------RDADDAVYELNSK------
------------------------------------------ELCGERVIVERLIVENLSSRCSWQDLKDFM
RQAG--------EVTYADAHKE-RTNEGVIEFRSYSDMKRALDKLDGTEING-R-NIR-----LI
>Mm18379
RIYVGNLPPDIRTKDIEDVFYKYGAIRDIDLKN---------------RRGGPPFAFVE-----FED-PR--
-----DAEDAVYGRDGY--------DY--DGYRLRVERIYVGNLPPDIRTKDIEDVFYKYGAIRDIDLKN--
---------RRGGP-----PFAFVEFED------P------------------RDAEDAVYGRDGY------
------------------------------------------DYDGYRLRVERVVVSGLPPSGSWQDLKDHM
REAG--------DVCYADVYRDG---TGVVEFVRKEDMTYAVRKLDNTKFRS-H-EGE-----TA
>Mm21134
RVFIGRLNPAAREKDVERFFKGYGRIRDIDLKR--------------------GFGFVE-----FED-PR--
-----DADDAVYELDGK--------EL--CSERVTIERVFIGRLNPAAREKDVERFFKGYGRIRDIDLKR--
-------------------GFGFVEFED------P------------------RDADDAVYELDGK------
------------------------------------------ELCSERVTIERLIVENLSSRVSWQDLKDFM
RQAG--------EVTFADAHRP-KLNEGVVEFASYGDLKNAIEKLSGKEING-R-KIK-----LI
>Mm28911
RVYIGRLSYQARERDVERFFKGYGKILEVDLKN--------------------GYGFVE-----FDD-LR--
-----DADDAVYELNGK--------DL--CGERVIVERVYIGRLSYQARERDVERFFKGYGKILEVDLKN--
-------------------GYGFVEFDD------L------------------RDADDAVYELNGK------
------------------------------------------DLCGERVIVERLIVENLSSRCSWQDLKDYM
RQAG--------EVTYADAHKG-RKNEGVIEFVSYSDMKRALEKLDGTEVNG-R-KIR-----LV
>Mm29538
RIYVGNLPSDVREKDLEDLFYKYGRIREIELKN---------------RHGLVPFAFVR-----FED-PR--
-----DAEDAIYGRNGY--------DY--GQCRLRVERIYVGNLPSDVREKDLEDLFYKYGRIREIELKN--
---------RHGLV-----PFAFVRFED------P------------------RDAEDAIYGRNGY------
------------------------------------------DYGQCRLRVERVLVSGLPPSGSWQDLKDHM
REAG--------DVCYADVQKDG---MGMVEYLRKEDMEYALRKLDDTKFRS-H-EGE-----TS
>Os01g21420
TIYVGNLPGDIREREVEDLFYK------------------------------------------FED-PR--
-----DADDAICGRDGY--------NF--DGYRLRVETIYVGNLPGDIREREVEDLFYK-------------
-------------------------FED------P------------------RDADDAICGRDGY------
------------------------------------------NFDGYRLRVERVMVTGLPSSASWQDLKDHM
RRAG--------DVCFSDVYREAGATVGIVDYTTYEDMKYAIRKLDDSEFRN-A-FSR-----AY
>Os02g03040
PVFCGNLDYDARQSEIERLFSKYGRVERVDMKS--------------------GFAFVY-----MED-ER--
-----DADEAIHRLDRI--------EFGRKGRRLRVEPVFCGNLDYDARQSEIERLFSKYGRVERVDMKS--
-------------------GFAFVYMED------E------------------RDADEAIHRLDRIEFGRKG
RRLRVETLFVINFDPIN-TRTRDLERHFDQYGKISNVRIRRN------------------------------
--------------------------FAFVQYELQEDATKALEGTNGSTLMD-R-VIS-----VE
>Os03g22380
TIYVGNLPGDIREREVEDLFYKYGRIVDIDLKI---------------PPRPPGYAFVE-----FED-PR--
-----DAEEACAGRDGY--------NF--DGHRLRVETIYVGNLPGDIREREVEDLFYKYGRIVDIDLKI--
---------PPRPP-----GYAFVEFED------P------------------RDAEEACAGRDGY------
------------------------------------------NFDGHRLRVERVLVTGLPSSASWQDLKDHM
RKAG--------DVCFSEVYREGGGTVGIVDYTNYDDMKYAIKKLDDSEFRN-A-FSK-GHIRVK
>Os04g02870
PVFVGNLDYDTRHSELDRLFYRYGRIDRIDMK--------------------SGFAFVY-----FED-ER--
-----DGDEAIRALDGY--------PFGPGRRRLSVEPVFVGNLDYDTRHSELDRLFYRYGRIDRIDMKS--
-------------------GFAFVYFED------E------------------RDGDEAIRALDGYPFGPGR
RRLSVETLFVINFDPIN-TRVTDIERHFEPFGKLSNVRIRRN------------------------------
--------------------------FAFVQFETQEEATKALEATHSTKLLD-R-VIS-----VE
>Os05g30140
TIYVGNLPGDIREREVEDLFYKYGRIVDIDLKI---------------PPRPPGYAFVE-----FED-PR--
-----DAQDAIYGRHGY--------DF--DGHRLRVETIYVGNLPGDIREREVEDLFYKYGRIVDIDLKI--
---------PPRPP-----GYAFVEFED------P------------------RDAQDAIYGRHGY------
------------------------------------------DFDGHRLRVERVMVTGLPSSASWQDLKDHM
RRAG--------DVCFSDVYREGGATIGIVDYTNYEDMKQAIRKLDDSEFRN-A-FSR-----AY
>Os07g47630
TIYVGNLPGDIREREVEDLFYKYGRIVDIDLKI---------------PPRPPGFAFVE-----FED-PR--
-----DAEDAIRGRDGY--------NF--DGNRLRVETIYVGNLPGDIREREVEDLFYKYGRIVDIDLKI--
---------PPRPP-----GFAFVEFED------P------------------RDAEDAIRGRDGY------
------------------------------------------NFDGNRLRVERVLVTGLPSSASWQDLKDHM
RNAG--------DVCYSEVYREGGGTIGIVDYTNYDDMKYAIRKLDDSEFKN-A-FSK-----AY
>Pf10_0217
CIYVGNLPGNVIEEEVYDLFGKYGRIKYIDIK------PSRS--------SSSSYAFVH-----YYD-LK--
-----DADYAIERRDGY--------KF--DGFRLRVECIYVGNLPGNVIEEEVYDLFGKYGRIKYIDIKP--
---------SRSSS-----SYAFVHYYD------L------------------KDADYAIERRDGY------
------------------------------------------KFDGFRLRVERVIVTNLPDNCRWQHLKDIM
RQCG--------DVGYANIER-G---KGIVEFVSYDDMLYAIEKFDGAEFKD-D-VTN-----IK
>PfE0865c
RIYVGNLPSHVSSRDVENEFRKYGNILKCDVKK---------------TVSGAAFAFIE-----FED-AR--
-----DAADAIKEKDGC--------DF--EGNKLRVERIYVGNLPSHVSSRDVENEFRKYGNILKCDVKK--
---------TVSGA-----AFAFIEFED------A------------------RDAADAIKEKDGC------
------------------------------------------DFEGNKLRVEGVEVTGLPISGSWQDLKDHL
REAG--------ECGHADVFKDG---TGEVSFFNKDDMLEAIDKFNGSIFR-----G-E------
>Pp108464
SLLVRNIPRDCTADDLRIPFERYGVVKDVYL--P----RDYYTG------LPRGFGFVQ-----FLE-PR--
-----DAAEAQYCLDHQ--------LI--AGREITVVSLLVRNIPRDCTADDLRIPFERYGVVRSV----W-
--------VGRKPP-----GFAFIEFED------R------------------RDADDAIRALNGK------
------------------------------------------N-----------------------------
----------------------------------------------------GWR-VE-----LS
>Pp113630
TIYVGNLPGDVREREIEDLFYKYGRIVDIDLKL---------------PPRPPGYCFIE-----FED-AR--
-----DAEDAIRGRDGY--------NF--DGNRLRVETIYVGNLPGDVREREIEDLFYKYGRIVDIDLKL--
---------PPRPP-----GYCFIEFED------A------------------RDAEDAIRGRDGY------
------------------------------------------NFDGNRLRVERVTVTGLPSSASWQDLKDHM
RRAG--------DVCFAQVFRDGAGTMGIVDFTNYDDMKYAIRKLDDSEFRN-P-FSR-----SF
>Pp140978
TIYVGNLPGDVREREIEDIFYKYGRIVDIDLKL---------------PPRPPGYCFLE-----FED-AR--
-----DAEDAIRGRDGY--------NF--DGNRLRVETIYVGNLPGDVREREIEDIFYKYGRIVDIDLKL--
---------PPRPP-----GYCFLEFED------A------------------RDAEDAIRGRDGY------
------------------------------------------NFDGNRLRVERVMVTGLPSSASWQDLKDHM
RRAG--------DVCFAQVFRDA-GTMGIVDFTNYDDMKYAIRKLDDSEFRN-P-FSR-SFIRVS
>Pp167387
PVYCGNFEYDARQSEIERLFKEYGRVERVDMKT--------------------GFSFIY-----MED-ER--
-----DAEDAIRHLDNM--------EFGRQRRRLSVEPVYCGNFEYDARQSEIERLFKEYGRVERVDMKT--
-------------------GFSFIYMED------E------------------RDAEDAIRHLDNMEFGRQR
RRLSVETLFVVNFDPIN-TRVRDLERHFEPYGKLVRVQIRKN------------------------------
--------------------------FGFVQYETQDEATKALESTNMSKVMD-R-VIT-----VE
>Pp205547
TIYVGNLPGDVREREIEDLFYKYGRIVDIDLKL---------------PPRPPGYCFIE-----FED-GR--
-----DAEDAIRGRDGY--------NF--DGNRLRVETIYVGNLPGDVREREIEDLFYKYGRIVDIDLKL--
---------PPRPP-----GYCFIEFED------G------------------RDAEDAIRGRDGY------
------------------------------------------NFDGNRLRVERVTVTGLPSSASWQDLKDHM
RRAG--------DVCFAQVFRDGSGTMGIVDFTNYDDMKYAIRKLDDSEFRN-P-FSR-SFIRVG
>Ps136493
RVYVGGLPRDATSREIQDGFNRYGHVSNIWV--A---------------RNPPGFAFVD-----FED-PR--
-----DADDAIRSMDGR--------DF--LGGRIRVERVYVGGLPRDATSREIQDGFNRYGHVSNIWV----
---------ARNPP-----GFAFVDFED------P------------------RDADDAIRSMDGR------
------------------------------------------DFLGGRIRVERVRVTDLPRDVDWRNVKDFL
RTGG--------EVTYCNIEADG---SAIAEFQTKDDMEDAIKKLDDTEFRG-S-YVR-----VA
>Pt0002s15490
AIFCGNLDYDARQSDVERLFRRYGRIDRVDMKS--------------------GFAFVY-----MED-ER--
-----DAEDAIRRLDQT--------EFGRKGRRLRVEAIFCGNLDYDARQSDVERLFRRYGRIDRVDMKS--
-------------------GFAFVYMED------E------------------RDAEDAIRRLDQTEFGRKG
RRLRVETLFVINFDPIH-TRTRDLERHFDPYGKILSTRIRRN------------------------------
--------------------------FAFVQYELQEDATKALEATNMSKLMD-R-VIS-----VE
>Pt0002s17560
PVFVGNFEHETRQSDLERLFSKYGRVERVDMKS--------------------GFAFVY-----FED-DR--
-----DAADAVRGLDNI--------PFGYDRRRLSVEPVFVGNFEHETRQSDLERLFSKYGRVERVDMKS--
-------------------GFAFVYFED------D------------------RDAADAVRGLDNIPFGYDR
RRLSVETLFVINFDPIH-TRVEDIKRHFERYGEVLHVRIRRN------------------------------
--------------------------FAFVQFETQEDATKALECTHMTKILD-R-VVS-----VE
>Pt0002s20650
TLYVGNLPGDIREKEVEDLFYKYGPVAHIDLKI---------------PPRPPGYAFVE-----FEE-AR--
-----DAEDAIRGRDGY--------DF--DGHRLRVETLYVGNLPGDIREKEVEDLFYKYGPVAHIDLKI--
---------PPRPP-----GYAFVEFEE------A------------------RDAEDAIRGRDGY------
------------------------------------------DFDGHRLRVERVVVTGLPSSASWQDLKDHM
RRAG--------DVCFSQVFRDGSGTTGIVDYTNYEDMKYAIKKIDDSEFRN-A-FSQ-AY--VR
>Pt0005s02450
TLYVGNLPGDIRVREIEDLFYKYGPIVDIDLKI---------------PPRPPGYAFVE-----FED-AH--
-----DAKYAIRGLDGY--------NF--DACRLRVETLYVGNLPGDIRVREIEDLFYKYGPIVDIDLKI--
---------PPRPP-----GYAFVEFED------A------------------HDAKYAIRGLDGY------
------------------------------------------NFDACRLRVERVLVSGLPSSASWQDLKDHM
RRAG--------DVCFSQVFRDRGGMTGIVDYTNYDDMKYAIKKLDDSEFRN-A-FSR-----AY
>Pt0012s02870
TIYVGNLPADIRESKVEDLFYKYGRILDVELKI---------------PPRPPCYCFVE-----FEN-AR--
-----DAEDAIRGRDGY--------NF--DGSRLRVETIYVGNLPADIRESKVEDLFYKYGRILDVELKI--
---------PPRPP-----CYCFVEFEN------A------------------RDAEDAIRGRDGY------
------------------------------------------NFDGSRLRVERVIVRGLPSSASWQDLKDHM
RKAG--------DVCFAEVTRDGDGTLGLVDYTNHEDMKYAIRKLDDTEFKN-P-WAR-----AY
>Pt0012s13920
SIFCGNFEYDARQTELERLFKRYGRVERVDMKA--------------------GFAFIY-----MED-ER--
-----DAEDAIRGLDRV--------EFGRKGRRLHVESIFCGNFEYDARQTELERLFKRYGRVERVDMKA--
-------------------GFAFIYMED------E------------------RDAEDAIRGLDRVEFGRKG
RRLHVETLFVINFDPHH-TRTKDLERHFEPYGRIVSVRIRRN------------------------------
--------------------------FAFVQYEAQEDATKALDATNMSKLLY-R-VIS-----VE
>Pt0013s01700
TLYVGNLPGDIRLREVEDLFYKYGPIVDIDLKI---------------PPRPPGYAFVE-----FEE-AR--
-----DAEDAIRGRDGY--------NF--DGCRLRVETLYVGNLPGDIRLREVEDLFYKYGPIVDIDLKI--
---------PPRPP-----GYAFVEFEE------A------------------RDAEDAIRGRDGY------
------------------------------------------NFDGCRLRVERVLVTGLPSSASWQDLKDHM
RRAG--------DVCFSQVFRDRGGMTGIVDYTNYDDMKYAIKKLDDSEFRN-A-FSR-----AY
>Pt0014s07270
AIFCGNLDYDARQSDLERLFRRYGRIDRVDMKS--------------------GFAFVY-----MED-ER--
-----DAEDAIRRLDRA--------EFGRKGRRLRVEAIFCGNLDYDARQSDLERLFRRYGRIDRVDMKS--
-------------------GFAFVYMED------E------------------RDAEDAIRRLDRAEFGRKG
RRLRVETLFVINFDPVH-TRTRDLERHFDPHGKILSTRIRRN------------------------------
--------------------------FAFVQYELQEDATKALEATDMSKFMD-R-VIS-----VE
>Pt0014s09730
PIFVGNFEQETRQSELERLFRKYGRVERVDMKS--------------------GFAFVY-----FED-DR--
-----DAADAIRGLDNI--------PFGYDRRRLSVEPIFVGNFEQETRQSELERLFRKYGRVERVDMKS--
-------------------GFAFVYFED------D------------------RDAADAIRGLDNIPFGYDR
RRLSVETLFVINFDPIH-TRVEDIKRHFERYGEVLHVRIRRN------------------------------
--------------------------FAFVQFETQEDATKALQRTHMTKILD-R-VVS-----VE
>Pt0014s12440
TLYVGNLPGDIREREVEDLFYKYGPIAHIDLKI---------------PPRPPGYAFVE-----FEE-AR--
-----DAEDAIRGRDGY--------DF--DGHRLRVETLYVGNLPGDIREREVEDLFYKYGPIAHIDLKI--
---------PPRPP-----GYAFVEFEE------A------------------RDAEDAIRGRDGY------
------------------------------------------DFDGHRLRVERVVVTGLPSSASWQDLKDHM
RRAG--------DVCFSQVFRDGSGTTGIVDYTNYEDMKYAIKKLDDSEFRN-A-FSR-AY--VR
>Pt0015s00690
TIYVGNLPADIRESEIEDLFYKYGRILDVELKI---------------PPRPPCYCFVE-----FEN-AR--
-----DAEDAIRGRDGY--------NF--DGCRLRVETIYVGNLPADIRESEIEDLFYKYGRILDVELKI--
---------PPRPP-----CYCFVEFEN------A------------------RDAEDAIRGRDGY------
------------------------------------------NFDGCRLRVERVIVRGLPSSASWQDLKDHM
RKAG--------DVCFAEVSRDSDGTFGVVDYTNHEDMKYAIRKLDDTEFRN-P-WAR-----AY
>Pt0015s13880
PIFCGNFEYDARQTELERLFKRYGRVERVDMKS--------------------GFAFIY-----MED-ER--
-----DAEDAIRGLDRV--------EFGRKGRRLRVEPIFCGNFEYDARQTELERLFKRYGRVERVDMKS--
-------------------GFAFIYMED------E------------------RDAEDAIRGLDRVEFGRKG
RRLRVETLFVINFDPHH-TRTKDLERHFEPYGRIVSVRIRRN------------------------------
--------------------------FAFVQYEAQEDATKALDATNLSKLLD-R-VIS-----VE
>Sb01g035680
TIYVGNLPGDIREREVEDLFYKYGRIVDIDLKV---------------PPRPPGYAFVE-----FED-AR--
-----DAEDAIAGRDGY--------NF--DGHRLRVETIYVGNLPGDIREREVEDLFYKYGRIVDIDLKV--
---------PPRPP-----GYAFVEFED------A------------------RDAEDAIAGRDGY------
------------------------------------------NFDGHRLRVERVLVTGLPSSASWQDLKDHM
RKAG--------DVCFSEVYREGGGTVGIVDYTNYDDMKYAIKKLDDTEFRN-A-FGR-AYI--R
>Sb01g049590
PVFCGNFDHDTRQYDLERLFSKYGSISRIDMKT--------------------GYAFIY-----FED-ER--
-----DAEDAIRRLDNV--------SFGYDRRKLSVEPVFCGNFDHDTRQYDLERLFSKYGSISRIDMKT--
-------------------GYAFIYFED------E------------------RDAEDAIRRLDNVSFGYDR
RKLSVETLFVINFDPMR-TKVQDIERHFEPYGKIANIRIRR-------------------------------
-------------------------NFAFVQYETQEEASAAVKNTDKSTILD-R-VVT-----VE
>Sb03g013010
TIYVGNLPGDIREREVEDLFYKYGRILDIDLKI---------------PPRPPGYAFVE-----FED-PR--
-----DADDAIYGRDGY--------NF--DGYRLRVETIYVGNLPGDIREREVEDLFYKYGRILDIDLKI--
---------PPRPP-----GYAFVEFED------P------------------RDADDAIYGRDGY------
------------------------------------------NFDGYRLRVERVMVTGLPSSASWQDLKDHM
RRAG--------DVCFSDVYREAGETIGIVDYTNYDDMKYAIRKLDDSQFRN-A-FSR-----CS
>Sb04g001910
PVFCGNLDYDVRISEVERLFGKYGRVERVDLKT--------------------GFAFVY-----MED-ER--
-----DAEDAIHRLDGI--------DFGRKGRRIRVEPVFCGNLDYDVRISEVERLFGKYGRVERVDLKT--
-------------------GFAFVYMED------E------------------RDAEDAIHRLDGIDFGRKG
RRIRVETLFVINFDPIN-TRIRDLERHFDKYGRVANVRIKKN------------------------------
--------------------------FAFVQFEVQEDATRALEGTNGSHFMD-R-VIS-----VE
>Sb06g001100
PVFVGNLDYDTRHSELDQLFYRYGRVERIDMKS--------------------GFAFVY-----FED-ER--
-----DGNDAIRALDGY--------PFGPGRRRLSVEPVFVGNLDYDTRHSELDQLFYRYGRVERIDMKS--
-------------------GFAFVYFED------E------------------RDGNDAIRALDGYPFGPGR
RRLSVETLFVINFDPIN-TRVSDIERHFAPFGNLSSVRIRKN------------------------------
--------------------------FAFVQFETLEEARKALDATHATTLLD-R-VIS-----VE
>Sb09g018110
TIYVGNLPGDIREREVDDLFYKYGRIVEIDLKI---------------PPRPPGFAFVE-----FED-PH--
-----DAEDAIYGRDGY--------NF--DGHRLRVETIYVGNLPGDIREREVDDLFYKYGRIVEIDLKI--
---------PPRPP-----GFAFVEFED------P------------------HDAEDAIYGRDGY------
------------------------------------------NFDGHRLRVERVMVTGLPSSASWQDLKDHM
RRAG--------DVCFTDVYREAGATIGIADYTNYEDMKHAIRKLDDSEFRN-A-FSR-----TY
>Sm82477
PVFCGNFEYDARQSEIERMFAKFGKVDRVDMKT--------------------GFAFVY-----MED-ER--
-----DAEDAIQDLDNV--------EFGRQRRPLRVEPVFCGNFEYDARQSEIERMFAKFGKVDRVDMKT--
-------------------GFAFVYMED------E------------------RDAEDAIQDLDNVEFGRQR
RPLRVETLFVVNFDPIN-TRTRDLERHFEPYGKLVRVQIRKN------------------------------
--------------------------FAFVQYESQEEATKALESTHLSKVVD-R-VIS-----VE
>Sm97566
TIYVGNLPGDVRESEIDDLFYKYGRILDIDLKL---------------PPRPPGYAFIE-----FDD-PR--
-----DAEDAIKARDGY--------VF--DGHRLRVETIYVGNLPGDVRESEIDDLFYKYGRILDIDLKL--
---------PPRPP-----GYAFIEFDD------P------------------RDAEDAIKARDGY------
------------------------------------------VFDGHRLRVERVVVTGLPSSASWQDLKDHM
RTAG--------DVCFAQVFRESNGTRGIVDFTNYDDMKNAIRKLDDTEFRN-P-FSH-SYIRVR
>SpAC16.02c
RLFVGRIPPQATREDMMDFFKGYGQILDCKLMN--------------------GFGFVE-----VED-AR--
-----DARDIVNDFQGK--------EF--MGSRIVVERLFVGRIPPQATREDMMDFFKGYGQILDCKLMN--
-------------------GFGFVEVED------A------------------RDARDIVNDFQGK------
------------------------------------------EFMGSRIVVERLIVENLSEDVSWQDLKDVM
RKAG--------EPTFTDAHRE-NPGAGVVEFSTEEDMRNALTSLNGEVIKG-Q-AVT-----LR
>Vv26247001
PIFCGNLEYDARQSDVERLFRRYGKVDRVDLKS--------------------GFAFVY-----MDD-ER--
-----DAEDAIRRLDRT--------VFGRKGRQLRVEPIFCGNLEYDARQSDVERLFRRYGKVDRVDLKS--
-------------------GFAFVYMDD------E------------------RDAEDAIRRLDRTVFGRKG
RQLRVETLFVINFDPIH-TRTRDLERHFDLYGKILNIRIRRN------------------------------
--------------------------FAFIQFESQEDATKALDATNMSKFMD-R-VIS-----VE
>Vv27992001
TLYVGNLPGDIREREVEDLFYKYGPIAHIDLKI---------------PPRPPGYAFVE-----FEE-SR--
-----DAEDAIRGRDGY--------DF--DGHRLRVETLYVGNLPGDIREREVEDLFYKYGPIAHIDLKI--
---------PPRPP-----GYAFVEFEE------S------------------RDAEDAIRGRDGY------
------------------------------------------DFDGHRLRVERVLVTGLPSSASWQDLKDHM
RRAG--------DVCFSQVFHDGGGTVGIVDYTNYDDMKFAIRKLDDSEFRN-A-FSR-AY--VR
>Vv37180001
TIYVGNLPSDIREYEIEDLFYKYGRILDVELKI---------------PPRPPCYCFVE-----FEN-SR--
-----DAEDAIRGRDGY--------NF--DGCRLRVETIYVGNLPSDIREYEIEDLFYKYGRILDVELKI--
---------PPRPP-----CYCFVEFEN------S------------------RDAEDAIRGRDGY------
------------------------------------------NFDGCRLRVERVIVRGLPSSASWQDLKDHM
RKAG--------DVCFAEVSRDADGTFGLVDYTNHEDMKYAIRKLDDTEFRN-P-WAR-----AY
>Vv8658001
PIFCGNFEYETRQSDLERLFSKYGRVERVDMKS--------------------GFAFVY-----FED-EH--
-----DADDAIRGLDNI--------PFGYDRRRLSVEPIFCGNFEYETRQSDLERLFSKYGRVERVDMKS--
-------------------GFAFVYFED------E------------------HDADDAIRGLDNIPFGYDR
RRLSVETLFVINFDPIR-TRIRDIERHFEPYGKVLHVRIRRN------------------------------
--------------------------FAFVQYETQEDATKALECTHMSKILD-R-VVS-----VE
>Xt14380
RVYIGRLSHRARERDVERFFKGFGKIVEVDLKN--------------------GYGFVE-----FED-SR--
-----DAEDAVYEMNGR--------EL--CGERVIVERVYIGRLSHRARERDVERFFKGFGKIVEVDLKN--
-------------------GYGFVEFED------S------------------RDAEDAVYEMNGR------
------------------------------------------ELCGERVIVERLRVENLSSRCSWQDLKDFM
RQAG--------EVTYADAHQR-RQNEGVIEFRSYSDMRRALEKLDGSEING-R-KIQ-----LV
>Xt17937
RVFIGRLSPHARERDVEKFFKGYGRIREINLKN--------------------GFGFVE-----FDD-HR--
-----DADDAVYELNGK--------VL--CNERVTIERVFIGRLSPHARERDVEKFFKGYGRIREINLKN--
-------------------GFGFVEFDD------H------------------RDADDAVYELNGK------
------------------------------------------VLCNERVTIERIIVENLSSRVSWQDLKDFM
RKAG--------EVTYVDAHRS-NRNEGVVEFASYTDMKNALDKLDGVELSG-R-KIK-----LT
>Xt2211
RVFIGRLNPAAREKDVERFFKGYGRIRDIDLKR--------------------GFGFVE-----FDD-PR--
-----DADDAVYELDGK--------EL--CNERVTIERVFIGRLNPAAREKDVERFFKGYGRIRDIDLKR--
-------------------GFGFVEFDD------P------------------RDADDAVYELDGK------
------------------------------------------ELCNERVTIERLIVENLSSRVSWQDLKDFM
RQAG--------EVTFADAHRP-KLNEGVVEFASYSDLKNAIEKLSGKEING-R-KIK-----LI
>Xt25503
RVYIGRLGYHVREKDIQRFFGGYGKLLEVDLKN--------------------GYGFVE-----FED-SR--
-----DADDAVYELNGK--------DL--CGERVIVERVYIGRLGYHVREKDIQRFFGGYGKLLEVDLKN--
-------------------GYGFVEFED------S------------------RDADDAVYELNGK------
------------------------------------------DLCGERVIVERLIVENLSSRCSWQDLKDFM
RQAG--------EVTYADAHKE-RANEGVIEFRSYSDMKRAMEKLDGTEING-R-RIR-----LV
>Xt26940
RIYVGNLPADIREKELEDLFDRYGRIRTIELKN-------RGGS------SAAPFAFIS-----FQD-PR--
-----DAEDAVFARNGY--------EF--GSCRLRVERIYVGNLPADIREKELEDLFDRYGRIRTIELKN--
---------RGGSA-----PFAFISFQD------P------------------RDAEDAVFARNGY------
------------------------------------------EFGSCRLRVERVIVSGLPPSGSWQDLKDHM
REAG--------DVCYADVHKDG---MGIVEFIRKEDMEYALRKLDDTKFRS-H-EGE-----TS
>Xt8954
RIYVGNLPPDIRTKDIEDVFYKYGAIRDIDLKN---------------RRGGPPFAFVE-----FED-PR--
-----DAED----------------------------RIYVGNLPPDIRTKDIEDVFYKYGAIRDIDLKN--
---------RRGGP-----PFAFVEFED------P------------------RDAEDGGGAPRGR------
------------------------------------------YGPPSRRSEYRVVVSGLPPSGSWQDLKDHM
REAG--------DVCYADVFRDG---TGVVEFVRKEDMTY-------------------------
>Zm2G005743
PVFCGNLDYDVRISEVERLFGKYGRVERVDLKT--------------------GFAFVY-----MED-ER--
-----DAEDAISRLDGI--------DFGRKGRRIRVEPVFCGNLDYDVRISEVERLFGKYGRVERVDLKT--
-------------------GFAFVYMED------E------------------RDAEDAISRLDGIDFGRKG
RRIRVETLFVINFDPIN-TRIRDLERHFDKYGRVANVRIKKN------------------------------
------------------------------------------------------R--L-----ME
>Zm2G021223
PVFVGNLDYDTRHSELDRLFYRYGRVERIDIKS--------------------GYAFVY-----FED-ER--
-----DGNDAIRALDGY--------PFGPGRRRLSVEPVFVGNLDYDTRHSELDRLFYRYGRVERIDIKS--
-------------------GYAFVYFED------E------------------RDGNDAIRALDGYPFGPGR
RRLSVETLFVINFDPMN-TRVSDIERHFTPFGNISSVRIRKN------------------------------
--------------------------FAFVQFETMEEARKALEATHATTLLD-R-VIS-----VE
>Zm2G032969
TIYVGNLPGDIREREVEDLFYKYGRILDIDLKI---------------PPRPPGYAFVE-----FED-PR--
-----DADDAIYGRDGY--------NF--DGYRLRVETIYVGNLPGDIREREVEDLFYKYGRILDIDLKI--
---------PPRPP-----GYAFVEFED------P------------------RDADDAIYGRDGY------
------------------------------------------NFDGYRLRVERVMVTGLPSSASWQDLKDHM
RRAG--------DVCFSDVYREAGETIGIVDYTNYDDMKYAIRKLDDSQFRN-A-FSR-----AY
>Zm2G052166
PVFVGNLDYDTRHSELDHLFYRYGRVERIDMKS--------------------GFAFVY-----FED-ER--
-----DGSDAIRALDGY--------PFGPGRRRLSVEPVFVGNLDYDTRHSELDHLFYRYGRVERIDMKS--
-------------------GFAFVYFED------E------------------RDGSDAIRALDGYPFGPGR
RRLSVETLFVINFDPMD-TRVSDIERHFAPFGNISSVRIRKN------------------------------
--------------------------FAFVRFETLEEARKALEATHATMLLD-R-VIS-----VE
>Zm2G064612
PVFCGNFDHDTRQYDLERLFSKYGPISRIDMKL--------------------GYAFIY-----FED-ER--
-----DAEDAIRRLDNV--------SFGYNRRRLSVEPVFCGNFDHDTRQYDLERLFSKYGPISRIDMKL--
-------------------GYAFIYFED------E------------------RDAEDAIRRLDNVSFGYNR
RRLSVETLFVINFDPIR-TKVQDIEKHFEPYGKIANIRIRRN------------------------------
--------------------------FAFVQYETQEEASAAVKNTDKSTILD-R-VVT-----VE
>Zm2G121269
PVFCGNLDYDVRISEVERLFGKYGRVERVDLKT--------------------GFAFIY-----MED-ER--
-----DAEDAISRLDGI--------DFGRKGRRIKVEPVFCGNLDYDVRISEVERLFGKYGRVERVDLKT--
-------------------GFAFIYMED------E------------------RDAEDAISRLDGIDFGRKG
RRIKVETLFVINFDPIN-TRIRDLERHFDKYGRVANVRIKKN------------------------------
--------------------------FAFIQFEAQEDATRALEGANGSHFMD-R-VIS-----VE
>Zm2G133964
TIYVGNLPGDIREREVEDLFYKYGKIVDIDLKV---------------PPRPPGYAFVE-----FED-PR--
-----DAEEAIAGRDGY--------NF--DGHRLRVETIYVGNLPGDIREREVEDLFYKYGKIVDIDLKV--
---------PPRPP-----GYAFVEFED------P------------------RDAEEAIAGRDGY------
------------------------------------------NFDGHRLRVERVLVTGLPSSASWQDLKDHM
RKAG--------DVCFSEVYREGGGTVGIVDYTNYDDMKYAIKKLDDTEFRN-A-FGR-AYI--R
>Zm2G170365
TIYVGNLPGDIREREVDDLFYKYGRIVEIDLKI---------------PPRPPGFAFVE-----FED-AR--
-----DAEDAIYGRDGY--------NF--DGHRLRVETIYVGNLPGDIREREVDDLFYKYGRIVEIDLKI--
---------PPRPP-----GFAFVEFED------A------------------RDAEDAIYGRDGY------
------------------------------------------NFDGHRLRVERVMVTGLPSSASWQDLKDHM
RRAG--------DVCFTDVYREAGATIGIADYTNYEDMKHAIRKLDDSEFRN-A-FSR-TY--VR
